# Supplementary material for: Development of Health Enhancement Lifestyle Profile - Taiwanese Short Form Version (HELP-T-SF) for the community-dwelling elderly
Source: PLoS One. 2025 Nov 12;20(11):e0336695. doi: 10.1371/journal.pone.0336695 (PMC12611165; doi:10.1371/journal.pone.0336695)
Supplement: S3 Dataset — (ZIP) [file pone.0336695.s003.zip]

Archive with 2 entries (2 files):
- Minimal data set_20251006.xlsx
- __MACOSX/._Minimal data set_20251006.xlsx
