# Supplementary material for: Development of Health Enhancement Lifestyle Profile - Taiwanese Short Form Version (HELP-T-SF) for the community-dwelling elderly
Source: PLoS One. 2025 Nov 12;20(11):e0336695. doi: 10.1371/journal.pone.0336695 (PMC12611165; doi:10.1371/journal.pone.0336695)
Supplement: S3 Dataset — (ZIP) [file pone.0336695.s003.zip › Minimal data set_20251006.xlsx]

## Sheet: Phase 1
No	sex	ex1_walk	ex2_stretch	ex3_center	ex4_strength	ex5_riding	ex6_swim	ex7_ball	ex8_hongfu	ex9_dance	ex_total	eat1_protein	eat2_calcium	eat3_fruit	ex4_rice	eat5_cholesterol*	eat6_sodium*	eat7_fat*	eat8_sweet*	eat_total	social_out	social_volunteer	social_entertainment	social_center	social_cultural	social_politic	social_learning	social_acadamic	social_gathering	social_contact	social_care	social_job	social_total	leisure_reading	leisure_media	leisure_activity	leisure_gardening	leisure_games	leisure_writing	leisure_outdoor	leisure_fixing	leisure_cooking	leisure_art	leisure_total	ADL_grooming*	ADL_wash*	ADL_sleep*	ADL_shopping	ADL_meal*
1	2	5	3	1	1	1	0	0	1	1	13	4	2	5	5	4	5	5	5	35	1	1	1	3	0	0	4	3	1	1	4	0	19	4	5	0	1	1	2	1	0	4	0	18	5	4	4	2	4
2	2	5	5	5	5	3	0	0	2	0	25	5	5	5	5	4	4	5	4	37	3	5	2	5	1	1	1	0	2	2	0	0	22	5	5	2	0	5	4	1	0	0	0	22	5	5	5	0	5
3	2	5	1	0	0	0	0	0	0	0	6	3	4	5	5	0	4	5	2	28	2	0	1	1	0	0	1	1	2	4	0	0	12	4	5	0	0	0	4	3	0	0	1	17	5	4	4	2	5
4	1	3	3	3	3	3	0	0	0	0	15	3	3	5	3	4	4	3	3	28	2	0	1	1	1	1	1	0	3	3	5	2	20	5	5	3	2	1	2	2	2	2	2	26	2	2	4	5	3
5	2	2	1	1	0	1	0	0	0	1	6	2	2	2	2	4	4	4	4	24	1	0	2	0	1	0	2	0	1	2	3	0	12	1	1	1	1	0	0	1	0	0	0	5	5	5	4	1	5
6	1	5	5	5	0	3	0	0	3	0	21	5	3	5	5	4	5	4	4	35	4	4	3	5	3	0	4	0	2	4	3	0	32	4	4	1	3	4	0	2	1	2	0	21	5	4	5	3	5
7	2	4	4	4	3	2	0	0	3	0	20	4	3	4	3	5	4	5	5	33	1	0	1	1	0	0	1	0	1	2	1	0	8	3	3	1	2	0	3	1	0	1	0	14	5	5	5	5	5
8	2	3	3	1	0	0	0	0	0	0	7	5	5	5	3	5	3	5	5	36	2	2	2	1	1	0	2	2	1	2	0	2	17	4	4	0	3	0	2	2	0	4	2	21	5	5	4	2	4
9	1	2	2	2	2	2	0	0	2	2	14	4	4	4	4	3	3	3	3	28	2	1	2	2	1	1	2	0	1	1	4	2	19	4	5	1	1	1	0	2	1	1	2	18	5	5	5	2	4
10	1	2	3	2	2	0	0	0	2	0	11	5	2	5	5	5	4	4	4	34	1	0	1	1	0	0	1	0	0	1	0	1	6	5	3	1	0	0	0	1	1	0	1	12	5	4	5	1	5
11	2	3	5	3	2	2	0	0	0	0	15	3	3	4	5	3	4	4	5	31	2	0	0	0	0	0	1	0	1	3	0	0	7	5	5	2	5	1	1	1	0	1	0	21	5	5	4	3	4
12	1	5	5	5	5	0	0	0	5	0	25	3	2	4	2	4	4	4	5	28	1	0	0	0	0	0	2	0	1	5	0	0	9	5	5	1	0	0	0	0	0	0	0	11	5	5	4	1	5
13	2	2	4	4	2	1	0	0	4	0	17	5	5	5	3	4	4	4	4	34	3	3	1	3	0	0	3	0	2	2	0	0	17	5	5	1	2	2	0	2	0	2	2	21	5	5	5	2	5
14	2	3	2	1	1	3	0	0	1	0	11	3	2	2	3	4	4	4	4	26	2	0	0	0	0	0	0	0	2	2	0	0	6	0	3	1	0	0	0	1	0	2	0	7	5	5	1	3	3
15	1	3	2	1	1	1	0	0	0	0	8	5	4	5	2	1	3	2	4	26	1	0	0	2	0	0	2	0	1	1	5	0	12	5	5	1	3	0	0	1	1	2	4	22	5	5	5	1	4
16	1	2	2	0	5	2	0	0	0	0	11	5	2	1	1	3	3	3	3	21	1	0	0	0	4	0	0	0	0	2	0	4	11	3	5	0	0	0	0	0	0	0	0	8	5	5	5	1	4
17	1	5	0	0	0	0	0	0	0	0	5	1	3	3	1	4	5	5	4	26	2	0	1	0	0	1	0	0	1	0	0	1	6	5	5	0	5	3	0	1	0	0	0	19	5	5	5	2	5
18	2	2	4	0	0	0	0	0	0	4	10	5	3	0	2	5	3	4	3	25	1	1	0	0	2	0	2	0	1	2	4	0	13	1	5	1	0	0	0	1	0	5	2	15	5	5	5	5	5
19	2	5	5	5	5	5	2	0	2	2	31	5	5	5	5	0	0	0	0	20	2	3	2	2	3	0	0	4	4	5	2	5	32	5	5	5	5	5	5	2	2	5	5	44	5	5	5	2	5
20	2	0	0	0	0	1	0	0	0	0	1	5	2	5	5	4	4	4	5	34	0	0	0	0	0	0	0	0	1	1	0	0	2	4	5	0	0	0	0	0	0	0	0	9	5	5	3	3	5
21	2	3	0	0	0	0	0	0	0	0	3	0	1	0	0	5	5	5	5	21	999	999	999	999	999	999	999	999	999	999	999	999	999	999	999	999	999	999	999	999	999	999	999	999	5	5	5	0	5
22	2	1	1	1	1	0	0	0	0	0	4	1	1	4	1	4	4	1	4	20	0	0	0	0	0	0	0	0	0	1	1	1	3	0	1	5	0	0	0	0	0	0	0	6	5	5	5	5	5
23	2	1	2	1	0	2	0	0	0	0	6	1	2	1	3	3	2	4	2	18	1	0	1	0	0	0	0	0	3	2	0	0	7	1	1	0	1	5	5	2	0	5	2	22	5	5	3	2	5
24	1	4	4	0	0	2	0	0	0	0	10	3	3	5	5	2	5	4	3	30	2	1	0	0	0	0	0	0	1	1	5	0	10	5	5	0	0	1	0	1	1	0	0	13	5	3	5	1	5
25	2	5	2	0	0	0	0	0	0	0	7	5	4	3	2	5	3	4	5	31	2	0	0	0	0	0	0	0	1	5	3	0	11	0	5	0	1	0	0	1	0	5	0	12	5	5	5	5	5
26	1	3	2	1	0	3	1	0	1	0	11	2	2	3	1	3	4	3	3	21	3	0	2	0	1	0	0	0	1	1	4	0	12	3	5	0	1	1	5	3	0	0	2	20	5	5	5	2	5
27	2	5	5	5	0	0	0	0	0	0	15	4	0	5	4	3	5	5	5	31	0	2	2	0	0	0	0	0	2	5	5	5	21	0	5	5	5	0	0	2	0	5	0	22	5	5	5	5	4
28	1	5	5	5	0	0	0	0	0	0	15	1	0	5	3	5	2	5	5	26	1	0	0	0	0	0	0	0	1	3	0	0	5	0	5	0	0	0	4	0	0	0	0	9	5	5	5	0	5
29	1	5	0	5	5	5	0	0	0	0	20	4	5	5	5	0	1	4	5	29	1	0	2	1	0	0	0	0	1	0	0	0	5	4	5	0	0	0	0	0	2	3	2	16	5	5	5	5	3
30	1	3	2	0	0	0	0	0	0	0	5	3	2	5	3	4	4	5	5	31	1	0	0	0	0	0	0	0	1	1	0	2	5	5	5	0	0	0	0	0	0	0	0	10	5	5	5	2	5
31	2	3	0	0	0	0	0	0	5	0	8	3	2	5	2	3	2	5	5	27	1	0	2	0	0	0	0	0	1	2	5	0	11	1	5	0	1	0	1	0	0	0	0	8	5	5	5	2	5
32	2	2	5	0	0	0	0	0	0	0	7	5	5	5	2	4	5	5	5	36	0	0	0	0	0	0	0	0	2	0	5	0	7	5	5	1	5	2	0	1	0	2	5	26	5	5	5	2	5
33	1	0	4	0	0	0	0	0	0	0	4	2	1	1	4	2	1	4	5	20	0	2	0	0	0	0	0	0	0	0	0	3	5	3	1	0	0	1	0	0	0	0	0	5	4	4	3	2	5
34	2	0	5	2	0	0	4	0	0	0	11	1	3	5	3	4	5	3	4	28	0	2	2	0	0	0	0	0	1	3	5	0	13	0	5	1	0	0	1	1	0	1	0	9	5	5	5	1	4
35	2	4	2	3	2	2	4	0	0	0	17	2	2	3	4	4	4	5	5	29	0	1	0	1	0	1	0	0	0	2	3	0	8	5	5	1	2	0	0	0	0	1	0	14	4	4	5	1	4
36	2	5	2	0	0	0	0	0	5	0	12	4	3	5	0	5	5	5	4	31	1	0	0	0	0	0	0	0	1	1	0	0	3	5	5	1	2	0	0	0	0	5	0	18	3	5	5	1	5
37	2	4	3	3	0	3	0	2	2	0	17	3	3	5	2	5	4	5	5	32	1	3	2	2	1	0	1	0	1	2	4	0	17	3	4	1	2	0	0	1	0	2	0	13	5	5	5	1	3
38	2	0	3	0	0	0	0	0	0	3	6	3	3	3	1	3	4	4	5	26	2	0	0	2	2	0	3	0	2	3	0	0	14	3	5	0	0	0	0	1	0	0	3	12	5	5	5	4	5
39	1	0	0	0	0	0	0	0	0	0	0	0	0	4	0	5	1	4	5	19	0	0	0	1	0	0	0	0	0	0	0	0	1	0	5	0	0	0	0	0	1	4	0	10	2	2	4	2	0
40	2	0	0	0	0	0	0	0	0	0	0	0	1	4	1	5	4	4	4	23	0	0	0	1	0	0	0	0	0	0	0	0	1	0	5	0	0	0	0	0	1	4	0	10	2	2	4	2	0
41	2	1	2	2	2	4	0	0	5	5	21	3	3	4	3	3	3	3	4	26	3	1	2	1	2	1	2	0	1	4	5	3	25	5	5	1	1	0	1	2	0	5	0	20	4	4	4	4	3
42	2	2	2	1	2	1	0	0	0	2	10	3	3	5	4	3	4	5	5	32	1	2	1	2	0	0	3	2	0	2	0	0	13	5	5	0	2	0	0	1	0	1	3	17	5	5	4	3	5
43	2	5	0	0	0	0	2	0	0	5	12	3	5	5	3	5	5	5	5	36	1	2	1	1	0	0	0	0	0	1	0	0	6	5	5	0	5	0	0	2	0	2	0	19	5	5	5	1	5
44	2	3	0	0	0	0	0	0	0	0	3	2	2	5	0	3	3	3	5	23	1	0	0	2	0	0	0	0	0	0	0	2	5	0	2	0	5	0	0	0	0	0	5	12	5	5	2	1	5
45	2	4	0	0	0	2	0	0	0	0	6	5	0	5	5	4	5	5	0	29	2	1	2	3	0	1	1	1	2	3	1	0	17	5	5	1	0	0	0	0	0	0	5	16	5	5	5	1	5
46	1	4	0	0	0	0	0	0	0	0	4	1	2	1	0	3	3	5	3	18	1	0	0	4	0	0	0	0	0	0	0	0	5	4	5	0	0	0	0	1	0	0	0	10	5	5	5	2	5
47	1	1	1	1	0	0	0	0	0	0	3	5	5	5	5	0	0	0	0	20	0	0	0	0	0	0	0	0	0	1	0	0	1	1	1	0	0	0	0	0	0	0	0	2	4	4	3	1	5
48	1	5	5	0	0	0	0	0	0	0	10	5	0	3	2	4	5	5	5	29	0	0	2	5	0	0	0	0	0	0	0	0	7	5	5	3	0	0	5	0	0	0	0	18	5	5	5	0	5
49	1	2	4	2	0	0	0	0	0	0	8	0	0	0	0	5	5	5	5	20	0	0	1	0	0	0	0	0	0	0	0	0	1	2	2	0	0	2	0	0	0	0	0	6	4	3	3	0	3
50	1	5	0	0	5	0	0	0	5	0	15	5	1	4	0	5	5	4	5	29	0	0	1	4	0	0	0	0	0	1	0	0	6	5	5	0	0	3	0	0	0	0	0	13	5	5	5	0	2
51	1	4	4	3	3	2	3	0	1	1	21	3	2	3	4	4	5	5	5	31	1	2	0	2	1	0	0	0	0	0	0	0	6	1	1	1	0	1	1	0	0	3	4	12	5	5	5	4	5
52	1	5	4	4	3	2	1	0	0	0	19	2	2	4	4	4	2	3	3	24	1	0	1	4	0	0	0	0	0	1	0	0	7	5	5	2	3	0	0	0	1	2	0	18	5	3	5	4	4
53	2	3	1	0	0	0	0	0	0	2	6	5	5	4	5	5	5	5	5	39	1	0	0	4	0	0	0	0	2	4	2	0	13	4	3	2	0	1	0	1	0	0	2	13	5	3	5	0	5
54	1	5	5	0	0	2	5	0	0	0	17	5	0	5	2	4	4	3	5	28	2	0	0	4	0	0	0	0	0	1	0	0	7	4	5	2	0	0	0	2	0	0	0	13	5	5	5	2	5
55	2	5	5	0	0	0	0	0	3	0	13	0	3	4	5	2	4	5	1	24	1	0	0	4	1	0	2	0	0	1	0	0	9	3	5	0	5	0	0	1	0	0	0	14	5	5	2	1	4
56	1	0	0	0	0	0	0	0	0	0	0	4	4	3	1	5	5	5	5	32	0	0	0	4	0	0	0	0	0	0	0	0	4	4	0	0	0	0	0	0	0	0	0	4	5	5	0	1	5
57	1	2	2	2	0	0	0	0	0	0	6	3	3	3	3	2	2	3	3	22	1	0	1	0	0	0	0	2	1	3	0	4	12	4	5	1	0	0	0	1	0	0	1	12	4	4	5	1	4
58	2	0	0	0	3	0	0	0	0	0	3	5	3	3	2	2	4	2	2	23	3	0	0	0	4	0	0	0	1	2	0	4	14	1	5	1	0	1	0	0	0	0	0	8	5	5	1	2	4
59	1	0	0	0	0	0	0	0	0	0	0	3	5	3	3	5	3	4	5	31	1	0	0	0	0	0	0	0	0	1	0	0	2	0	5	0	0	0	0	0	0	0	0	5	5	5	3	0	5
60	2	5	3	0	0	5	0	0	0	0	13	3	5	2	0	5	5	5	5	30	1	0	0	0	0	0	0	0	0	3	0	0	4	0	5	0	0	0	0	0	0	0	0	5	5	5	5	3	5
61	1	3	4	3	3	1	0	0	0	0	14	5	3	5	5	1	1	2	1	23	2	0	3	0	0	0	0	0	1	3	5	5	19	3	5	5	5	0	0	1	0	0	3	22	2	5	3	2	4
62	2	0	0	0	0	0	0	0	0	0	0	5	0	5	2	5	5	5	4	31	1	0	0	0	0	0	0	0	0	2	5	5	13	0	5	0	5	0	0	0	0	0	0	10	5	5	5	0	4
63	2	5	0	0	0	0	0	0	0	0	5	5	0	5	0	5	5	5	4	29	1	0	0	0	0	0	0	0	0	2	5	0	8	0	5	0	0	0	0	0	0	0	0	5	5	5	5	1	4
64	1	0	1	0	0	0	0	1	0	0	2	3	3	2	2	4	4	4	4	26	5	0	1	0	1	0	0	0	1	2	0	4	14	5	5	1	0	0	1	1	0	0	0	13	4	3	5	1	4
65	2	0	0	0	0	0	0	0	0	0	0	2	4	5	4	4	4	5	4	32	3	0	0	0	0	0	0	0	0	0	0	4	7	1	3	0	2	0	0	0	0	0	0	6	5	5	3	3	3
66	2	0	2	0	0	0	4	0	0	1	7	4	5	5	5	3	4	5	2	33	1	0	2	0	2	0	0	0	2	1	5	3	16	5	5	1	1	0	0	1	0	1	1	15	5	5	5	3	4
67	2	0	0	0	0	0	0	0	0	0	0	5	1	1	1	5	5	5	5	28	2	5	5	0	0	0	5	0	5	5	0	2	29	1	2	0	0	0	1	5	0	0	5	14	5	5	3	5	3
68	1	0	2	0	0	0	0	0	0	0	2	4	2	5	1	2	4	4	5	27	3	1	1	1	1	0	0	0	1	1	0	4	13	4	4	2	0	1	0	1	0	0	1	13	5	4	4	2	4
69	2	0	0	0	0	0	0	0	0	0	0	4	3	1	2	5	0	5	0	20	5	0	5	0	0	0	0	0	5	1	5	3	24	1	1	0	0	0	5	0	0	4	0	11	4	4	4	3	3
70	2	2	3	2	2	1	0	0	1	1	12	2	3	5	5	3	4	5	4	31	2	1	1	0	1	0	0	0	2	4	1	2	14	4	4	1	1	1	1	1	1	2	1	17	5	5	5	2	5
71	2	3	0	0	0	0	0	0	0	0	3	4	4	5	4	3	4	4	4	32	1	0	1	0	0	0	0	0	1	2	0	4	9	2	5	1	2	0	0	3	0	1	1	15	5	5	4	1	5
72	1	3	0	0	0	3	0	0	0	0	6	4	4	5	4	2	4	3	4	30	1	0	0	0	0	0	0	0	1	2	0	0	4	4	4	1	3	0	0	1	1	0	0	14	4	4	5	2	5
73	1	3	1	4	0	2	0	3	2	2	17	3	2	4	2	3	4	4	4	26	2	0	2	3	0	0	2	0	1	2	0	0	12	5	5	0	1	1	5	2	2	0	4	25	5	5	3	0	5
74	2	5	2	2	0	0	0	0	0	2	11	3	5	5	5	4	4	4	4	34	2	0	0	2	0	0	0	0	1	3	0	0	8	5	5	1	5	0	3	0	0	4	5	28	5	5	5	3	5
75	2	2	1	0	1	0	0	4	1	0	9	4	4	5	4	5	5	4	4	35	5	0	2	4	0	0	0	0	1	3	1	0	16	5	5	2	2	0	0	1	1	1	1	18	5	5	4	3	5
76	2	2	2	2	2	2	0	5	0	0	15	2	2	2	5	0	0	3	0	14	2	2	2	0	1	0	1	1	2	2	1	0	14	2	3	2	2	2	1	1	2	2	2	19	5	5	4	2	5
77	1	3	3	3	3	1	0	3	0	0	16	3	3	3	3	3	3	3	3	24	2	0	3	2	1	0	2	0	2	5	0	0	17	4	4	2	1	0	5	2	0	1	2	21	5	5	4	2	3
78	1	4	4	3	1	1	0	0	4	2	19	3	4	3	4	2	1	3	1	21	1	0	4	3	0	0	0	0	2	1	4	0	15	5	4	0	0	0	0	4	0	0	4	17	4	5	5	1	4
79	2	3	1	1	0	2	0	3	1	0	11	2	2	3	3	4	4	5	4	27	2	2	2	2	1	1	0	0	2	3	0	0	15	2	2	1	1	0	0	1	0	0	1	8	5	5	4	2	4
80	2	2	2	2	0	1	0	0	2	2	11	3	2	4	3	2	3	3	3	23	2	2	2	3	2	0	1	0	0	1	4	0	17	2	2	1	1	0	0	1	0	3	2	12	5	5	3	3	5
81	1	2	2	2	1	2	0	0	0	0	9	3	3	4	4	2	4	3	3	26	3	2	4	4	2	1	2	2	1	1	0	4	26	3	5	3	2	0	3	2	1	3	4	26	4	4	3	2	3
82	2	5	0	0	0	0	0	0	0	0	5	3	4	5	5	5	5	5	4	36	4	0	2	3	0	0	3	0	1	2	0	0	15	3	5	0	5	0	0	2	0	3	2	20	5	5	5	0	5
83	2	3	3	0	0	2	0	3	0	1	12	3	2	3	3	4	4	4	4	27	1	2	3	3	2	2	1	0	1	2	0	0	17	2	4	1	1	0	0	1	0	1	3	13	5	5	5	2	5
84	1	5	4	3	2	2	0	3	1	0	20	4	2	4	4	2	3	2	3	24	1	0	3	4	1	0	1	1	0	2	2	0	15	2	4	3	1	0	0	0	1	3	1	15	5	5	4	4	3
85	1	4	0	4	0	0	0	0	0	0	8	3	5	3	0	0	0	0	5	16	0	0	3	3	0	0	2	0	0	2	5	0	15	5	5	1	0	0	0	0	0	0	0	11	5	4	5	0	5
86	2	2	2	2	2	2	0	3	0	0	13	3	3	3	3	4	5	5	5	31	3	2	3	3	0	0	1	0	1	1	1	0	15	5	5	2	2	0	3	2	0	0	3	22	4	5	5	0	5
87	2	2	4	2	5	5	0	1	0	0	19	4	5	1	2	3	0	4	3	22	5	0	0	1	5	3	1	5	5	5	1	0	31	1	1	1	1	0	0	5	5	5	5	24	1	1	0	1	2
88	2	1	2	3	0	0	2	0	0	1	9	3	1	3	5	0	0	1	5	18	5	0	5	5	5	0	5	0	0	0	1	0	26	0	0	5	5	0	0	5	0	1	5	21	1	2	3	2	3
89	2	5	5	0	0	0	0	0	5	0	15	999	999	999	999	999	999	999	999	999	2	0	2	3	0	0	0	0	0	0	0	0	7	0	5	0	5	0	2	0	0	0	4	16	5	5	3	1	4
90	2	4	4	4	0	2	0	4	0	2	20	4	3	4	4	2	3	4	4	28	2	1	4	4	4	0	1	0	1	3	0	0	20	3	3	1	0	0	3	1	0	0	1	12	3	5	1	3	4
91	1	2	1	0	0	1	0	4	0	1	9	4	4	4	3	5	5	5	4	34	1	0	2	2	1	0	2	0	1	1	0	0	10	4	3	1	0	2	1	1	0	4	3	19	5	5	5	1	5
92	1	3	1	3	3	0	0	4	0	0	14	2	2	2	1	2	5	4	5	23	1	0	0	0	0	0	0	0	1	5	5	0	12	5	5	1	0	0	0	0	0	3	0	14	5	5	0	3	3
93	2	2	4	1	0	1	0	0	0	1	9	4	4	5	0	5	4	2	5	29	4	2	2	2	2	2	2	0	1	5	1	0	23	2	3	2	2	0	3	1	0	1	1	15	5	5	4	4	5
94	2	5	5	5	5	5	0	0	2	2	29	5	5	5	5	3	3	5	3	34	5	0	3	3	3	0	2	0	2	2	0	0	20	5	5	2	5	5	0	2	0	5	5	34	5	5	5	2	5
95	2	3	3	4	1	1	0	0	2	3	17	3	3	3	4	2	4	3	3	25	3	0	1	0	1	0	3	0	2	5	5	0	20	2	4	2	1	5	0	2	1	2	0	19	5	5	4	2	3
96	1	3	2	5	0	1	0	4	2	1	18	3	2	5	0	5	5	4	4	28	1	0	0	4	0	0	0	0	0	1	0	0	6	4	5	0	0	0	0	1	0	0	1	11	5	5	5	1	5
97	1	5	0	3	0	0	3	4	0	0	15	5	2	4	1	5	3	5	4	29	2	0	1	2	0	0	0	0	1	2	0	0	8	3	3	0	0	0	0	1	0	0	0	7	5	5	5	1	5
98	1	2	5	5	2	2	2	4	3	0	25	2	2	4	2	3	2	3	4	22	1	4	2	4	1	1	1	0	0	0	0	4	18	5	4	2	0	0	0	1	0	0	0	12	5	5	5	3	5
99	1	3	2	2	1	2	0	2	2	2	16	3	2	2	2	3	3	3	3	21	2	0	4	3	0	0	1	2	2	2	2	0	18	999	999	1	2	3	0	1	0	1	1	999	4	3	3	2	4
100	2	4	1	1	0	1	0	0	0	0	7	1	5	5	2	4	4	4	4	29	3	2	1	3	2	0	3	0	2	2	0	0	18	5	5	1	0	0	0	1	0	1	2	15	5	5	5	1	2
101	2	3	3	3	2	2	2	2	0	3	20	4	4	4	4	3	4	4	4	31	1	0	3	3	3	1	1	0	0	2	0	0	14	2	5	2	1	0	3	0	0	2	2	17	2	5	5	2	4
102	1	4	3	0	0	0	0	0	2	0	9	4	0	4	4	5	4	5	4	30	1	0	0	2	0	0	2	0	2	2	0	0	9	4	5	1	0	0	0	1	0	0	1	12	5	5	5	1	5
103	2	5	0	0	0	0	0	0	0	0	5	1	2	5	2	5	4	4	5	28	1	0	0	2	1	0	2	0	1	4	0	0	11	3	5	1	0	1	0	1	0	0	5	16	5	5	5	1	3
104	2	0	1	0	0	0	0	0	0	0	1	5	5	5	1	0	2	5	2	25	5	0	5	5	5	5	5	5	5	4	0	0	44	5	1	0	0	0	0	2	0	0	5	13	5	5	5	0	5
105	2	5	2	0	0	0	0	0	0	2	9	5	5	5	2	2	5	4	2	30	1	0	0	3	0	0	3	0	0	2	0	0	9	3	5	2	0	0	0	1	0	0	2	13	5	5	5	2	5
106	1	5	5	0	0	0	0	0	0	0	10	3	3	5	0	4	5	5	3	28	0	0	0	2	0	0	2	0	0	1	0	0	5	5	5	0	0	0	0	1	0	0	0	11	5	5	5	2	5
107	2	3	2	0	0	3	0	0	0	0	8	4	3	4	5	4	4	4	4	32	2	1	1	0	2	0	0	0	1	3	1	0	11	5	5	3	0	0	0	3	0	1	5	22	5	5	5	5	4
108	1	2	2	1	0	1	0	0	0	0	6	3	3	3	4	3	4	4	3	27	1	2	1	1	1	1	1	0	1	1	0	1	11	0	2	0	0	0	0	1	1	0	1	5	5	5	4	0	4
109	2	2	2	2	1	2	0	0	0	2	11	3	3	4	3	3	4	5	4	29	2	2	2	3	0	0	0	0	2	3	1	0	15	0	3	0	1	1	2	2	0	0	0	9	5	5	3	3	5
110	1	4	3	3	2	1	0	1	0	0	14	4	4	4	4	3	4	4	4	31	2	1	2	2	1	0	2	0	2	4	1	2	19	3	5	2	1	1	5	1	3	0	0	21	5	5	4	3	5
111	2	2	3	2	2	2	0	0	3	3	17	2	4	5	4	2	3	5	4	29	2	2	2	2	2	1	2	0	2	3	3	0	21	4	3	2	0	0	2	1	0	3	3	18	5	5	4	1	4
112	2	3	3	3	1	1	0	0	0	1	12	2	2	3	2	4	3	4	4	24	2	2	1	2	1	2	1	0	1	1	3	0	16	0	4	1	5	1	0	1	1	1	1	15	5	5	4	2	3
113	2	2	2	2	0	0	2	0	0	0	8	2	2	2	1	4	4	3	2	20	2	3	0	2	2	0	0	0	0	1	5	2	17	5	4	0	3	0	0	0	1	0	4	17	5	5	3	3	5
114	2	1	2	4	0	0	0	0	0	2	9	3	3	5	5	4	4	2	3	29	3	2	2	1	0	0	0	0	1	2	0	0	11	3	5	3	1	0	0	1	0	5	3	21	5	5	3	2	3
115	2	0	0	0	0	0	0	0	0	0	0	3	5	1	1	3	1	0	4	18	3	0	0	0	1	0	0	0	0	3	0	2	9	5	1	3	1	0	5	1	5	3	5	29	4	4	1	5	5
116	2	1	2	2	0	0	0	0	0	3	8	1	1	3	4	4	2	4	4	23	2	2	1	0	0	0	0	0	1	1	0	0	7	3	5	0	1	0	0	0	0	0	0	9	5	5	3	0	5
117	2	4	2	0	1	0	0	0	0	0	7	1	1	2	2	5	4	5	5	25	3	3	0	2	0	0	0	0	0	1	0	2	11	1	2	0	3	0	0	0	1	3	1	11	5	2	4	1	4
118	2	3	2	0	0	0	0	0	0	0	5	2	3	5	4	3	3	3	5	28	1	3	1	1	3	0	1	0	0	0	0	0	10	5	5	4	4	0	0	1	0	4	3	26	5	5	4	1	4
119	1	2	4	3	3	4	0	0	5	0	21	2	2	2	2	3	3	4	4	22	1	0	0	0	0	0	0	0	0	3	0	0	4	2	3	0	1	0	3	3	0	0	0	12	3	5	5	2	5
120	2	5	5	4	0	5	0	0	0	0	19	1	1	1	1	0	0	5	0	9	1	0	4	0	0	0	0	0	1	2	0	4	12	5	5	1	2	0	0	1	0	1	0	15	5	5	5	1	5
121	2	3	2	3	0	2	0	0	0	0	10	4	4	5	4	1	2	3	3	26	3	0	1	0	0	0	3	0	2	2	0	3	14	1	2	1	3	0	0	1	0	1	1	10	5	5	4	1	4
122	1	3	4	3	2	0	0	4	0	0	16	4	4	4	2	3	3	3	4	27	3	0	1	0	0	0	0	0	2	2	0	0	8	2	5	0	3	0	0	1	1	1	1	14	5	4	3	1	2
123	1	0	3	0	0	0	0	3	2	0	8	4	3	4	4	4	4	4	3	30	1	0	1	0	0	0	0	0	2	0	3	4	11	5	5	0	2	0	0	0	0	0	1	13	5	5	5	2	5
124	2	4	5	0	5	1	0	0	5	5	25	3	2	2	2	0	4	0	0	13	2	4	3	3	3	0	2	0	3	3	2	0	25	5	5	2	5	2	0	2	1	2	5	29	5	5	4	5	2
125	2	4	5	2	5	5	0	5	0	0	26	5	5	5	5	4	5	4	3	36	4	0	5	4	1	0	2	3	2	4	0	0	25	4	5	1	3	1	0	1	0	1	5	21	5	5	5	5	4
126	2	3	3	0	0	2	0	0	0	0	8	2	2	3	2	3	3	3	3	21	2	4	2	2	2	0	3	0	1	1	0	0	17	1	3	0	2	0	0	1	1	1	3	12	5	5	2	2	4
127	2	2	2	2	0	0	3	0	0	2	11	2	3	2	3	2	2	1	5	20	4	0	4	0	4	5	0	0	0	5	1	0	23	1	0	5	5	0	0	2	0	0	3	16	1	1	1	1	1
128	2	2	2	2	2	0	0	2	0	2	12	2	2	2	2	5	5	5	5	28	2	0	2	2	2	0	2	2	4	2	4	0	22	2	2	2	2	0	0	4	4	4	2	22	2	2	5	4	5
129	1	2	2	0	0	1	0	0	2	0	7	5	4	5	5	4	3	0	4	30	1	0	0	0	0	0	2	0	1	1	0	4	9	4	4	1	0	0	0	1	0	0	0	10	5	4	5	2	4
130	2	3	2	2	0	3	0	0	0	4	14	3	3	4	1	2	2	2	3	20	1	0	2	2	0	1	2	0	1	2	0	0	11	5	5	2	1	0	0	1	0	2	2	18	5	5	5	2	5
131	1	5	1	0	0	2	0	0	0	0	8	5	2	5	2	3	4	4	4	29	0	0	0	0	0	0	2	0	1	1	0	0	4	5	5	0	0	0	0	0	0	0	3	13	5	5	5	0	5
132	2	2	2	0	0	2	0	0	0	1	7	2	3	5	5	5	5	5	5	35	0	4	1	4	0	0	0	0	0	1	5	0	15	5	5	0	1	0	0	1	0	0	1	13	5	5	5	1	5
133	1	5	5	4	1	4	1	1	0	0	21	5	5	5	5	2	3	4	4	33	2	4	2	2	2	1	0	0	1	1	0	4	19	5	5	2	2	0	0	1	2	0	2	19	5	5	5	2	5
134	1	2	0	0	0	0	0	0	0	0	2	4	4	3	2	1	2	3	4	23	2	0	1	0	1	0	0	0	2	3	0	4	13	4	5	1	0	2	0	1	2	0	1	16	5	5	2	2	2
135	1	4	5	4	2	2	0	2	0	0	19	5	3	5	4	3	4	5	4	33	1	3	2	0	2	0	1	0	2	2	0	3	16	5	5	1	0	1	1	3	0	1	2	19	5	5	4	2	4
136	2	0	2	0	0	0	0	0	3	0	5	3	2	3	1	3	4	4	4	24	1	0	0	0	0	1	0	0	1	3	3	0	9	3	4	0	0	0	0	1	1	0	1	10	5	5	4	3	3
137	1	2	0	0	0	2	0	0	4	0	8	4	1	3	1	3	3	4	4	23	1	0	2	0	0	0	0	0	1	1	0	0	5	3	5	1	0	0	0	0	0	0	1	10	5	3	5	1	5
138	2	4	4	4	0	0	0	0	2	4	18	2	5	1	2	0	5	5	5	25	5	0	0	0	5	5	5	4	1	3	0	0	28	2	2	0	0	0	0	3	0	0	0	7	4	4	5	1	5
139	2	3	4	4	0	2	0	0	0	0	13	4	4	5	4	4	4	5	5	35	1	0	1	0	0	0	0	0	1	1	4	0	8	4	5	1	0	0	0	1	1	4	0	16	3	5	4	3	5
141	2	5	5	5	5	5	0	5	0	0	30	5	5	5	5	3	5	3	5	36	2	2	4	5	4	1	2	0	1	5	0	0	26	4	5	2	3	0	3	2	2	2	3	26	4	5	4	2	3
142	2	5	4	4	4	5	0	4	4	0	30	5	5	5	5	5	5	5	5	40	2	1	3	0	0	0	0	0	4	5	0	0	15	3	5	2	1	0	4	3	2	5	3	28	5	5	5	5	4
143	1	0	4	3	2	2	0	5	0	0	16	5	4	5	4	3	4	4	3	32	1	0	2	1	0	0	0	0	0	2	3	4	13	3	3	1	1	1	1	0	1	1	0	12	5	5	4	2	4
144	2	5	5	5	0	0	0	0	0	3	18	5	3	5	5	4	3	5	4	34	1	0	3	2	1	2	0	0	2	2	3	0	16	0	5	2	3	0	0	0	2	0	2	14	5	5	0	0	5
145	2	2	2	2	0	0	0	0	0	0	6	5	3	5	5	4	3	5	4	34	1	0	0	2	2	0	0	0	0	5	5	0	15	0	5	2	2	2	0	0	0	0	2	13	5	5	0	0	5
146	2	2	2	2	0	0	0	0	0	0	6	5	3	5	5	4	3	5	4	34	1	4	4	2	0	0	0	0	0	0	0	0	11	0	5	0	0	0	0	0	0	0	0	5	5	5	0	5	5
147	2	4	4	2	0	3	0	0	0	3	16	4	4	4	3	4	5	5	4	33	1	0	2	2	2	0	0	0	1	2	0	0	10	5	5	5	3	0	0	1	0	3	2	24	5	5	3	5	1
148	2	4	0	0	0	0	0	0	0	1	5	3	2	3	4	3	3	4	4	26	0	0	0	3	0	0	0	0	1	0	0	0	4	0	0	0	0	0	0	0	0	5	2	7	5	3	5	0	5
149	2	5	2	0	0	1	0	0	0	1	9	2	5	5	5	3	3	4	4	31	5	0	5	2	0	0	0	0	2	2	0	0	16	0	5	1	3	0	0	1	0	5	0	15	5	5	2	2	5
150	1	5	5	5	3	2	0	0	3	1	24	5	5	5	5	0	4	4	5	33	4	0	3	1	1	1	1	0	2	3	5	0	21	5	5	5	5	4	0	2	0	3	2	31	5	3	4	0	5
151	2	4	4	4	1	4	0	0	4	0	21	2	2	1	5	3	0	4	3	20	2	2	2	2	2	0	0	0	5	5	3	0	23	2	1	3	1	0	0	3	0	5	0	15	5	5	4	1	4
152	2	5	5	5	3	5	0	5	3	2	33	4	5	2	5	0	4	0	3	23	2	5	3	3	3	5	5	2	5	5	0	0	38	5	2	5	5	1	0	1	1	0	1	21	2	2	0	5	2
153	2	2	2	2	3	3	0	0	0	2	14	2	2	2	2	5	5	5	5	28	3	0	3	3	0	0	0	0	5	5	0	0	19	1	1	4	4	0	0	2	0	4	0	16	2	2	5	0	3
154	2	1	1	0	0	0	0	0	0	0	2	4	4	4	4	1	1	1	1	20	5	0	0	5	5	0	5	0	5	3	5	0	33	5	5	0	0	0	0	0	0	0	5	15	5	5	5	5	5
155	2	4	3	3	1	1	0	0	3	2	17	2	3	4	3	2	2	0	0	16	3	1	4	1	1	0	1	0	5	5	5	0	26	3	5	1	1	0	0	5	5	4	2	26	5	5	4	4	5
156	1	3	3	5	1	5	1	0	3	0	21	4	5	5	5	4	5	5	5	38	0	0	2	2	0	0	0	0	0	1	0	0	5	0	5	0	0	0	0	0	0	1	5	11	5	5	5	0	4
157	1	5	5	5	0	0	0	0	0	0	15	5	5	1	5	4	5	1	2	28	1	2	2	2	0	0	0	0	1	1	0	0	9	5	5	5	0	0	5	1	0	0	2	23	5	3	0	3	5
158	2	3	2	2	0	0	0	0	0	0	7	3	5	5	5	0	3	5	0	26	5	0	0	2	0	0	0	0	2	3	0	0	12	0	5	0	0	0	0	0	0	2	0	7	5	3	5	0	5
159	2	4	4	0	0	0	0	0	3	2	13	4	3	5	3	4	1	4	4	28	4	0	4	4	4	0	1	0	0	0	0	0	17	1	5	0	0	0	1	4	0	5	0	16	5	5	5	5	0
160	1	4	2	1	1	4	5	0	0	0	17	3	2	5	5	4	5	4	5	33	1	0	1	1	1	1	0	0	5	4	5	0	19	0	5	0	4	0	0	5	1	1	1	17	5	5	5	1	5
161	2	5	4	5	4	2	5	0	0	1	26	1	3	1	1	3	0	3	4	16	1	0	0	1	0	0	0	0	1	1	1	0	5	5	1	0	5	0	0	1	0	5	5	22	4	3	1	1	5
162	2	4	4	4	4	4	0	3	4	3	30	3	5	5	2	2	3	3	2	25	2	0	2	2	2	1	0	0	5	4	0	0	18	5	5	3	3	1	1	3	0	2	1	24	4	1	2	0	5
163	2	5	5	5	0	1	5	0	5	3	29	5	5	5	5	4	3	3	4	34	2	0	1	2	0	0	0	0	3	5	0	0	13	5	5	2	1	0	5	2	0	1	0	21	5	5	3	3	5
164	2	5	5	0	0	5	0	0	0	0	15	4	4	4	4	1	1	1	4	23	1	2	0	0	0	0	0	0	1	5	0	0	9	2	2	1	2	2	0	2	0	0	0	11	4	4	5	2	0
165	2	1	0	4	0	0	0	0	2	2	9	4	3	2	2	5	5	4	5	30	0	0	0	0	0	0	4	0	0	1	0	0	5	1	5	1	0	0	3	1	0	0	2	13	5	5	5	3	5
166	1	2	3	0	0	0	0	0	3	2	10	4	3	5	2	3	3	3	2	25	1	0	1	0	0	0	2	0	1	2	0	0	7	5	5	1	0	0	0	1	0	0	0	12	5	5	5	1	5
167	2	0	5	0	0	5	0	0	0	0	10	3	2	5	3	5	4	3	5	30	1	0	0	0	0	0	2	0	0	1	0	0	4	0	5	1	2	0	0	1	0	0	2	11	5	5	2	2	5
168	1	2	5	0	0	0	0	0	0	1	8	4	4	4	4	1	1	1	2	21	4	0	2	0	0	0	2	0	1	1	3	0	13	5	5	3	0	0	0	0	2	0	3	18	5	4	5	0	5
169	2	1	5	1	0	2	0	0	1	0	10	5	5	5	3	4	4	3	5	34	3	0	0	2	1	0	1	0	0	1	0	0	8	0	5	2	0	0	0	1	0	0	0	8	5	5	0	0	5
170	2	5	1	2	0	0	3	0	0	0	11	2	2	2	2	1	0	3	4	16	2	2	2	0	0	0	0	0	2	3	0	0	11	3	1	1	0	5	0	5	0	0	1	16	4	3	5	1	5
171	2	3	3	0	0	0	0	0	0	0	6	5	4	5	2	4	5	4	4	33	2	0	0	0	0	0	2	0	2	3	0	0	9	3	5	1	1	0	0	1	0	1	0	12	5	5	4	2	5
172	2	3	4	0	0	0	0	0	0	0	7	3	4	4	0	5	5	5	3	29	3	0	0	0	0	0	3	0	2	3	0	0	11	0	5	2	0	0	0	1	0	0	3	11	5	5	5	3	5
173	2	0	0	0	0	0	0	0	0	0	0	3	3	4	0	5	5	5	2	27	2	0	2	0	0	0	2	0	1	1	0	0	8	0	5	1	0	0	0	1	0	2	0	9	5	5	5	2	5
174	2	5	5	0	0	0	0	0	0	0	10	2	1	2	2	5	2	3	4	21	2	0	2	2	0	0	1	0	2	2	0	0	11	999	999	999	999	999	999	999	999	999	999	999	5	5	0	2	0
176	2	3	2	3	0	4	3	0	2	2	19	5	5	5	5	3	3	4	5	35	2	0	2	3	2	0	0	0	1	2	4	0	16	5	5	1	0	0	0	2	0	0	2	15	5	5	5	2	5
177	2	5	3	0	1	5	0	0	5	5	24	3	4	3	5	3	4	4	5	31	3	4	2	3	0	0	2	0	0	1	0	0	15	5	4	0	0	0	0	3	0	2	3	17	5	4	4	2	4
178	1	2	2	2	2	2	0	0	1	0	11	2	2	5	5	4	5	5	5	33	1	3	3	3	3	3	3	0	2	2	5	0	28	0	5	0	2	0	5	2	2	0	2	18	5	5	5	1	5
179	1	3	3	2	0	3	0	0	3	0	14	3	4	5	3	4	4	5	4	32	1	0	1	2	2	2	2	0	1	3	1	0	15	2	4	0	2	3	0	5	1	0	5	22	5	5	3	1	5
180	2	1	0	0	0	0	5	0	0	0	6	4	0	5	1	0	3	3	4	20	1	0	1	0	1	0	0	0	2	4	5	0	14	0	5	0	3	0	0	1	0	1	0	10	5	5	2	3	4
181	1	5	5	5	0	4	5	0	0	0	24	3	0	5	0	4	5	5	5	27	1	0	1	1	1	0	0	0	2	1	5	1	13	0	5	0	3	3	0	1	0	0	0	12	5	5	5	1	5
182	1	3	4	0	0	0	0	0	0	0	7	4	4	5	0	1	5	5	5	29	2	0	0	0	0	0	0	0	0	2	5	5	14	5	5	1	0	0	0	0	0	1	0	12	5	5	5	0	5
183	2	2	0	0	0	0	0	0	0	0	2	1	1	2	3	5	4	5	4	25	0	0	0	0	0	0	0	0	0	2	5	0	7	1	5	0	4	0	0	0	0	5	0	15	5	5	2	4	5
184	2	4	2	2	2	5	0	3	0	4	22	3	3	3	3	2	5	2	1	22	3	2	3	3	2	0	0	2	3	3	1	0	22	4	4	3	4	0	0	1	0	1	1	18	3	3	4	2	3
185	2	4	3	5	2	3	0	0	5	0	22	5	4	5	5	5	5	5	4	38	2	3	2	2	2	0	1	0	1	2	0	1	16	2	2	2	1	0	1	2	0	4	0	14	5	5	5	3	2
186	1	4	3	5	0	0	0	2	3	0	17	4	4	3	3	3	4	3	5	29	3	0	2	0	0	1	0	0	2	2	3	0	13	5	5	1	0	1	0	1	0	0	0	13	5	5	5	2	5
187	2	1	2	2	0	0	0	0	2	0	7	4	4	3	2	3	2	4	4	26	1	0	1	1	0	0	0	0	1	1	0	0	5	2	5	3	0	0	0	1	0	0	0	11	5	5	5	1	5
188	2	3	0	0	0	1	0	0	1	0	5	4	1	5	5	5	5	5	5	35	1	0	0	0	0	0	0	0	2	0	0	0	3	0	5	1	4	0	0	1	0	3	0	14	5	5	5	2	4
189	1	3	2	2	0	2	0	0	2	0	11	3	3	3	3	5	5	5	5	32	2	2	2	1	1	1	1	0	0	2	0	0	12	2	4	4	3	0	0	2	0	0	0	15	5	5	5	2	3
190	1	4	3	3	1	2	0	0	3	3	19	4	4	2	3	3	3	2	3	24	1	0	1	0	1	0	1	0	2	2	0	2	10	4	5	2	2	2	0	2	2	0	0	19	5	5	3	2	5
191	2	4	4	4	3	3	0	0	5	0	23	4	4	4	4	3	5	2	3	29	1	2	1	0	1	0	2	0	2	2	0	2	13	4	5	2	2	2	0	2	0	1	1	19	5	5	2	2	5
192	2	0	0	0	0	0	0	0	0	0	0	1	1	2	1	5	4	2	5	21	5	0	0	0	0	0	0	0	0	0	5	0	10	0	1	0	0	0	0	0	0	0	0	1	4	1	5	0	4
193	1	2	2	2	0	0	0	0	0	0	6	3	3	2	2	4	4	4	5	27	2	0	0	0	0	0	0	0	1	0	2	0	5	0	2	0	0	1	0	0	0	0	1	4	2	5	5	1	5
194	2	3	2	2	2	2	0	0	1	1	13	4	3	5	3	4	5	4	4	32	1	0	2	0	1	0	0	0	1	2	1	5	13	2	4	1	1	0	0	2	1	1	2	14	2	2	4	2	3
195	2	0	0	0	0	0	0	0	0	0	0	1	1	2	0	4	4	4	4	20	0	0	0	0	0	0	0	0	0	0	0	4	4	4	4	1	0	0	0	0	0	2	0	11	5	5	3	2	2
196	2	4	2	3	0	1	0	0	0	0	10	3	3	3	2	3	3	3	3	23	2	0	2	0	0	0	0	0	1	0	0	0	5	3	3	1	1	1	0	1	0	1	1	12	5	5	5	1	3
197	1	2	2	2	2	2	1	2	2	1	16	2	2	2	2	3	3	3	3	20	2	2	2	2	2	2	2	2	2	2	2	2	24	2	3	2	3	2	2	2	2	2	2	22	4	4	4	2	3
198	2	2	3	3	1	1	0	0	1	2	13	4	4	4	5	2	4	4	4	31	2	2	1	0	2	0	2	0	1	1	5	0	16	2	4	1	2	1	1	1	1	3	1	17	5	5	4	4	4
199	2	1	5	1	0	0	0	0	2	0	9	3	2	5	4	3	4	4	5	30	0	0	0	0	0	0	0	0	1	2	0	0	3	5	5	0	5	0	0	0	5	5	0	25	5	5	5	5	3
200	1	2	4	2	2	0	0	4	0	0	14	3	4	4	2	3	4	4	5	29	2	3	1	0	0	0	0	0	1	2	0	0	9	5	5	0	3	0	0	0	1	0	1	15	5	5	3	1	4
201	2	5	5	1	0	5	0	0	5	0	21	5	2	3	2	0	4	4	3	23	2	2	2	2	3	0	2	0	0	2	0	3	18	4	2	2	3	0	5	3	1	1	3	24	4	4	5	2	5
202	2	3	5	2	0	2	0	0	0	3	15	5	3	4	3	1	2	1	0	19	1	0	2	0	1	0	0	0	1	1	1	0	7	5	5	1	2	0	0	1	0	1	1	16	5	4	4	2	4
203	1	5	0	0	0	2	0	0	5	0	12	2	5	5	5	4	4	4	4	33	2	3	2	2	2	0	2	0	1	2	0	0	16	5	5	1	3	0	1	1	1	2	1	20	5	5	3	2	2
204	2	3	2	3	2	0	0	0	0	0	10	3	5	5	5	5	5	5	5	38	0	3	0	0	2	0	0	1	0	2	0	0	8	5	4	1	0	2	0	0	1	0	0	13	5	5	4	2	4
205	2	3	2	0	0	0	0	0	0	0	5	4	5	5	5	3	5	5	5	37	0	0	0	0	0	0	0	0	3	3	5	0	11	5	5	0	3	0	0	0	0	0	0	13	5	5	5	5	5
206	2	4	3	2	2	1	0	0	0	2	14	5	5	5	5	3	4	4	4	35	2	2	2	2	2	2	1	0	1	3	0	0	17	5	5	1	5	0	2	1	0	1	1	21	5	5	5	3	5
207	2	5	2	2	0	1	0	0	2	2	14	4	4	5	3	4	4	4	4	32	1	0	2	3	1	0	2	0	1	3	0	0	13	2	4	0	2	0	0	2	1	5	2	18	5	4	1	1	5
208	2	2	2	2	0	0	0	0	0	0	6	4	4	4	4	4	4	4	4	32	1	2	1	0	2	0	0	0	2	2	0	2	12	1	5	1	1	0	0	1	0	1	2	12	5	5	4	3	3
209	2	0	3	0	0	0	0	0	0	0	3	3	2	3	4	3	3	4	4	26	1	3	3	3	0	0	0	0	0	2	0	0	12	2	5	1	0	0	0	1	0	0	3	12	5	5	3	3	5
210	2	5	2	0	0	0	0	0	0	0	7	2	5	3	3	3	4	4	4	28	1	0	0	1	1	0	0	0	0	0	0	0	3	2	2	1	1	0	0	1	0	3	0	10	5	5	5	1	5
211	1	5	5	5	5	3	0	0	0	5	28	3	5	4	5	2	0	0	5	24	2	0	1	5	4	0	0	0	0	5	0	0	17	3	5	0	0	0	0	2	0	0	0	10	5	3	5	0	5
212	1	0	0	0	0	0	0	0	0	0	0	5	3	5	2	4	4	5	3	31	0	0	2	0	2	0	0	0	1	1	0	0	6	5	5	0	0	0	0	0	0	0	2	12	5	5	5	0	5
213	1	2	1	0	0	0	0	0	0	2	5	2	1	2	1	4	4	4	4	22	1	0	2	2	0	0	0	0	1	3	1	0	10	1	3	1	0	2	0	1	1	0	2	11	5	4	5	1	4
214	2	3	1	3	3	3	0	0	0	4	17	4	4	4	3	1	5	1	3	25	1	0	1	2	1	0	0	0	2	2	5	0	14	1	1	1	1	0	0	4	4	1	1	14	5	5	2	3	5
215	2	3	0	0	0	0	5	0	0	0	8	3	5	4	2	4	2	5	4	29	3	0	2	2	1	0	2	0	2	3	0	0	15	0	5	1	0	0	0	1	0	5	0	12	5	5	5	2	5
216	1	4	4	2	1	1	0	0	0	1	13	3	2	4	5	3	3	4	4	28	2	0	4	3	1	1	0	0	2	2	0	2	17	2	4	0	3	0	0	1	0	0	2	12	5	4	4	1	4
217	2	0	0	0	0	0	0	0	0	0	0	2	2	1	2	5	3	5	5	25	2	2	2	2	0	0	3	0	0	1	0	0	12	0	5	0	0	0	2	0	1	0	2	10	5	5	5	0	4
218	2	3	2	0	0	0	0	0	0	0	5	0	2	2	1	5	5	5	5	25	3	0	0	0	0	0	0	0	1	1	0	0	5	0	0	0	0	0	0	0	0	0	0	0	5	5	5	0	2
219	2	1	0	0	0	2	0	0	0	0	3	5	5	5	3	5	5	5	5	38	1	2	2	0	0	0	0	0	1	0	0	0	6	2	5	1	5	0	0	0	0	0	0	13	5	5	5	5	5
220	2	2	2	0	0	1	0	0	0	0	5	2	3	2	2	4	4	4	4	25	1	2	1	0	0	0	2	0	1	2	0	0	9	2	1	1	2	0	0	1	0	1	1	9	4	3	4	1	5
221	2	4	3	1	0	3	0	0	1	1	13	0	3	4	5	5	5	5	5	32	1	2	2	2	2	3	3	2	2	2	0	0	21	2	4	0	0	0	0	1	1	5	2	15	5	5	2	2	4
222	2	3	2	0	0	3	0	0	2	0	10	4	4	5	4	5	4	5	5	36	3	0	2	3	0	0	0	0	0	3	0	0	11	5	5	2	2	0	0	0	0	2	3	19	5	5	3	2	3
223	2	4	3	3	0	3	0	0	0	0	13	3	2	5	1	3	3	2	3	22	4	0	3	0	0	0	5	0	0	0	0	0	12	0	5	0	2	0	0	0	0	1	2	10	5	5	4	2	5
224	1	5	1	0	0	2	0	0	0	0	8	0	1	0	0	5	5	5	5	21	0	0	1	2	0	0	0	0	0	2	0	0	5	5	5	1	5	0	5	0	1	0	1	23	5	5	5	2	0
225	1	2	2	2	2	5	0	0	2	0	15	2	2	1	5	3	0	0	0	13	3	0	4	1	0	3	0	0	5	5	5	0	26	2	1	1	1	1	0	1	3	4	0	14	4	4	5	2	1
226	1	5	0	0	0	0	0	0	0	0	5	1	1	1	1	5	5	5	5	24	0	0	5	0	0	0	0	0	1	1	0	0	7	5	5	0	0	0	0	0	0	0	0	10	5	5	5	0	4
227	1	5	5	5	5	1	0	0	0	0	21	5	3	5	5	2	1	2	3	26	2	0	2	3	2	0	0	0	2	5	5	0	21	5	5	3	4	0	1	4	0	1	3	26	5	5	4	3	5
228	1	1	1	5	0	0	0	0	0	0	7	5	4	5	5	5	5	3	3	35	0	0	5	0	0	0	0	0	3	2	0	0	10	0	5	0	0	0	0	0	0	0	5	10	5	3	5	0	5
229	1	5	5	0	0	0	0	0	0	0	10	5	0	3	0	5	5	5	5	28	0	0	0	0	0	0	0	0	2	3	1	0	6	1	1	0	0	2	0	1	0	0	0	5	5	3	5	0	5
230	1	5	5	3	3	3	2	0	1	4	26	5	5	3	2	2	3	5	3	28	1	1	2	1	1	1	0	0	1	2	3	0	13	5	5	2	1	0	0	2	2	4	4	25	5	3	4	3	3
231	1	5	3	0	0	0	0	0	0	0	8	2	3	5	0	5	3	5	3	26	0	0	2	2	0	0	0	0	1	0	0	0	5	0	5	0	5	0	0	0	0	0	0	10	5	5	5	0	5
232	2	5	5	0	0	0	0	0	0	0	10	5	5	5	5	2	0	2	5	29	0	0	2	2	0	0	0	0	3	5	5	0	17	0	5	0	5	0	0	0	0	0	2	12	5	2	5	0	5
233	1	4	3	0	0	2	0	0	0	0	9	3	3	4	4	3	3	4	4	28	2	0	2	2	1	2	0	2	0	1	0	0	12	2	3	0	0	0	4	1	1	0	3	14	3	3	4	2	4
234	1	4	0	0	0	0	0	0	0	0	4	2	0	5	0	2	5	5	5	24	0	0	3	2	2	0	0	0	0	3	0	0	10	5	5	1	0	0	0	3	0	0	0	14	5	5	5	2	5
235	1	0	5	5	5	0	0	0	0	0	15	3	5	3	2	3	1	3	4	24	2	0	1	2	1	0	0	0	0	2	0	0	8	0	5	2	0	0	1	1	0	0	2	11	5	5	5	2	5
236	1	5	5	0	3	2	0	0	0	0	15	3	2	4	3	3	3	2	2	22	2	0	0	2	0	2	0	0	1	1	1	0	9	3	5	2	0	0	0	2	1	0	1	14	3	4	4	2	5
237	1	5	3	5	0	5	0	0	0	0	18	5	5	5	3	2	2	4	4	30	2	0	2	0	0	1	0	0	2	2	5	0	14	5	4	1	5	0	5	1	1	0	2	24	5	5	4	5	5
238	1	4	0	5	0	5	0	0	0	0	14	5	4	2	2	4	5	2	5	29	2	1	2	2	2	1	2	0	1	2	0	4	19	4	5	1	2	2	2	1	1	1	1	20	3	4	3	0	5
239	1	3	4	3	4	4	0	3	0	0	21	2	2	4	2	3	3	4	4	24	0	0	1	4	0	0	1	3	0	1	0	0	10	3	4	1	3	0	0	1	0	0	0	12	5	5	5	0	4
240	1	3	2	3	2	4	4	0	1	0	19	1	3	3	1	2	3	4	4	21	2	1	3	1	2	4	0	1	4	2	0	4	24	2	3	1	3	1	1	2	2	1	2	18	4	5	3	1	4
241	1	4	4	4	4	4	0	4	0	0	24	4	4	4	4	3	2	4	4	29	1	2	1	1	1	0	0	0	5	4	1	0	16	5	3	3	4	2	3	2	2	3	3	30	5	5	5	2	4
242	1	5	5	0	0	0	0	0	5	0	15	5	1	1	5	5	4	5	5	31	0	0	0	1	0	0	2	0	5	3	0	0	11	1	5	0	0	0	2	0	0	0	5	13	1	1	0	0	5
243	1	4	4	4	4	4	0	0	0	0	20	3	3	4	4	5	4	4	4	31	1	0	2	0	0	0	0	0	0	1	0	5	9	5	5	1	1	0	0	0	1	0	2	15	5	5	4	1	5
244	1	5	0	0	0	5	0	0	0	0	10	5	3	5	0	0	4	2	5	24	1	0	0	0	1	0	0	0	1	0	0	0	3	5	5	0	5	5	0	0	0	0	0	20	4	4	5	0	5
245	1	4	4	4	2	4	2	0	2	0	22	4	4	4	4	3	4	3	5	31	1	0	2	1	0	0	0	0	1	4	1	0	10	4	5	1	2	0	0	1	2	0	1	16	5	5	4	1	4
246	1	5	4	3	0	5	0	0	0	0	17	3	3	5	5	3	1	3	5	28	4	999	3	0	0	0	0	1	1	4	0	0	999	5	5	0	5	0	0	0	0	0	1	16	3	3	5	0	5
247	1	3	3	2	2	0	1	0	3	0	14	3	3	3	3	3	3	3	3	24	2	0	0	0	1	1	2	0	2	3	2	0	13	5	5	2	3	0	0	1	1	1	1	19	5	5	4	2	2
248	2	3	2	3	2	3	2	2	2	2	21	5	5	5	5	5	4	4	4	37	1	0	1	1	1	0	2	0	1	1	1	0	9	5	5	4	1	1	4	3	0	1	1	25	5	3	2	3	4
249	1	2	3	0	0	2	0	0	0	0	7	3	2	3	3	3	2	4	2	22	2	2	0	1	2	0	0	0	0	1	3	4	15	5	4	0	0	0	1	0	1	0	3	14	5	5	5	1	5
250	1	3	5	5	0	5	0	0	5	0	23	3	1	2	2	2	0	0	5	15	5	5	5	5	0	5	0	0	3	3	0	5	36	4	3	2	5	0	0	3	1	0	1	19	5	3	4	2	5
251	1	5	5	5	5	5	0	0	5	0	30	5	5	4	4	4	4	5	5	36	2	0	2	1	1	1	0	0	5	1	1	0	14	5	5	1	4	2	5	2	2	0	1	27	5	5	5	3	3
252	2	4	4	4	0	5	0	0	0	0	17	3	2	5	3	4	0	0	1	18	5	2	4	0	5	0	0	0	1	5	1	0	23	5	1	0	5	3	0	5	0	5	0	24	2	2	5	3	5
253	2	4	2	4	0	4	0	3	0	0	17	5	4	5	3	5	5	5	4	36	2	0	0	0	0	0	0	0	2	5	5	0	14	5	2	0	5	3	0	0	0	0	4	19	5	5	4	5	4
254	1	4	1	3	0	4	0	0	0	0	12	5	5	5	5	5	5	5	3	38	2	1	2	0	0	0	0	0	1	5	5	0	16	5	5	1	0	1	1	2	1	0	2	18	5	5	4	0	3
255	1	3	4	2	0	0	0	0	0	1	10	3	3	3	1	5	5	5	5	30	2	0	3	3	1	0	0	0	1	1	0	0	11	5	4	0	2	0	5	0	0	3	3	22	3	3	5	1	5
256	1	3	0	0	0	0	0	0	0	0	3	2	2	4	0	5	5	5	4	27	3	0	2	2	0	0	0	0	0	1	0	0	8	0	5	0	0	0	0	0	0	0	0	5	5	3	4	3	5
257	1	5	5	4	3	0	0	0	4	0	21	4	3	4	4	3	4	4	5	31	1	0	0	1	1	0	0	0	2	2	4	0	11	4	4	1	0	0	3	2	0	2	4	20	5	5	5	2	2
258	1	5	5	5	2	3	0	0	5	0	25	1	1	5	4	3	4	3	0	21	5	5	5	4	5	2	5	5	5	2	5	1	49	5	5	5	1	5	5	5	0	0	5	36	5	5	5	2	5
259	1	2	2	1	0	2	0	0	1	0	8	5	5	5	5	0	5	1	5	31	2	4	1	4	1	1	1	0	2	2	3	0	21	2	2	0	1	0	1	1	1	1	0	9	5	2	4	2	5
260	2	1	1	0	0	0	0	0	1	0	3	2	1	2	3	3	1	5	5	22	5	0	0	0	0	0	0	0	0	1	1	0	7	5	5	0	5	0	0	0	0	2	1	18	3	2	5	5	5
261	1	2	2	2	0	2	0	0	0	0	8	3	3	3	2	3	2	4	2	22	1	0	1	0	0	0	2	0	2	1	3	0	10	5	5	4	5	0	5	1	2	1	5	33	5	5	4	2	4
262	1	5	5	5	5	0	0	0	5	5	30	2	2	3	2	3	4	3	2	21	2	0	1	2	0	0	3	0	1	3	2	0	14	4	4	1	0	0	0	2	0	0	2	13	5	5	5	0	5
263	1	5	5	4	3	2	0	0	5	3	27	5	5	5	5	5	5	5	4	39	1	0	5	0	0	0	0	0	2	1	2	0	11	5	1	0	0	0	1	1	0	0	2	10	5	5	5	0	3
264	1	4	3	3	2	3	0	2	0	0	17	5	5	5	5	3	3	4	3	33	1	0	1	2	0	0	2	0	2	1	2	0	11	5	5	1	0	1	0	3	0	0	2	17	5	4	4	0	4
265	1	1	1	4	0	1	0	0	0	0	7	5	4	2	2	5	5	0	0	23	0	5	5	5	0	0	2	2	5	4	5	0	33	1	1	5	1	3	0	1	0	0	1	13	4	4	4	2	5
266	1	5	5	4	3	3	0	0	5	5	30	4	4	4	4	2	2	3	1	24	4	2	3	1	1	1	0	4	1	4	0	1	22	5	5	1	1	0	4	1	1	0	5	23	5	5	5	0	5
267	1	2	5	3	0	0	0	2	0	0	12	4	3	3	3	5	3	4	4	29	2	0	0	2	1	2	1	1	999	2	4	4	999	5	5	3	1	1	1	1	1	0	1	19	5	5	5	1	5
268	1	4	4	0	0	0	0	0	5	0	13	4	3	4	2	5	5	5	5	33	0	0	0	2	0	0	0	0	1	0	0	0	3	5	4	0	0	0	0	0	0	0	2	11	5	5	5	2	4
269	1	3	0	0	0	0	0	0	0	0	3	5	5	5	0	5	5	5	0	30	0	0	0	0	0	0	0	0	0	0	0	0	0	0	0	0	0	0	0	0	0	0	5	5	5	5	5	5	5
270	2	4	5	4	2	2	0	0	3	5	25	3	4	5	4	3	3	2	2	26	2	1	1	1	0	1	2	0	2	2	1	0	13	4	5	1	3	1	1	1	0	5	4	25	5	2	5	2	4
271	2	3	2	3	2	0	0	0	2	1	13	3	1	4	4	4	3	2	5	26	1	2	1	2	1	0	1	1	2	2	2	0	15	0	1	1	2	0	0	1	0	1	0	6	4	5	3	2	3
272	2	5	5	1	1	0	0	0	0	0	12	2	2	5	3	4	3	3	4	26	0	0	0	0	1	1	0	0	1	1	5	0	9	0	2	0	5	0	0	0	0	0	0	7	5	5	3	3	3
273	2	5	5	5	5	1	0	0	1	3	25	3	3	3	3	5	5	5	5	32	3	0	1	1	1	0	1	0	1	1	2	0	11	0	1	1	5	0	0	1	0	3	1	12	5	5	1	3	3
274	2	5	1	1	0	0	0	0	3	0	10	3	3	5	5	1	4	4	5	30	1	2	2	2	2	2	2	0	1	2	2	0	18	2	2	3	4	0	1	1	0	2	2	17	5	5	5	3	4
275	2	3	0	0	0	0	0	0	0	0	3	4	3	4	4	4	5	5	4	33	3	0	3	0	3	0	3	0	2	0	0	0	14	5	5	1	0	2	0	1	0	0	3	17	5	5	4	2	4
276	1	5	5	5	5	5	0	0	5	0	30	5	5	5	5	5	5	5	5	40	1	0	5	2	0	0	1	1	5	3	4	0	22	5	5	3	1	0	0	5	0	0	0	19	5	5	5	0	5
[truncated: 24 more columns]

## Sheet: Phase 2-3
No. in Phase 2	No. in Phase 3	sex	age	education	marriage	live alone or not	Pre01	Pre02	Pre03	Pre04	Pre05	Pre06*	Pre07	Pre08	Pre09	Pre10	Pre11	Pre12	Pre13	Pre14*	Pre15*	Pre16	Pre17	Pre18	Pre19	Pre20	Pre21	Pre22	Pre23	Pre24	self-perceived health	self-perceived quality of life	health satisfaction	WHO-5	Phase 2_Pre_total	Phase 3_Pre_total	Post_total	HELP_long_total
1		2	68	5	2	1	1	1	1	1	1	1	0	1	1	1	1	1	1	1	2	1	1	1	1	1	1	1			3	4	4	21	22
2		1	57	7	2	2	2	2	2	2	2	2	0	0	0	0	2	2	2	2	2	2	2	2	0	1	1	0			3	4	4	25	30
3		2	57	6	2	2	1	0	0	0	2	2	0	0	0	0	1	1	1	2	2	0	0	0	1	1	1	0			3	4	4	25	15
4		2	66	5	2	2	1	1	1	2	2	2	0	0	1	1	2	1	1	2	2	2	2	2	2	2	2	2			3	4	4	20	33
5		2	59	5	2	2	0	1	0	2	2	2	2	0	1	1	1	0	1	1	2	2	2	2	1	2	2	1			2	3	3	20	28
6		2	81	2	2	2	1	1	0	2	2	2	0	0	1	2	2	1	1	2	2	0	2	2	2	1	1	2			3	4	4	20	29
7		1	57	7	2	2	2	0	0	2	2	1	2	1	1	2	2	1	1	2	2	2	0	0	0	1	1	2			2	4	3	20	27
8		1	58	7	2	2	2	2	1	1	2	2	0	1	0	2	0	0	0	1	2	0	1	1	1	1	1	2			3	4	4	22	23
9		2	58	6	2	2	0	0	0	2	2	2	0	0	0	0	0	0	1	2	2	0	1	0	0	0	0	1			3	4	4	17	13
10		2	61	5	2	2	0	0	0	2	2	2	2	2	2	2	2	0	1	2	2	1	2	2	2	1	0	2			3	5	5	20	31
11		2	55	6	1	1	0	1	0	1	2	1	0	0	0	0	2	1	1	1	1	1	2	2	2	2	2	2			3	4	3	20	24
12		2	56	6	2	2	1	0	0	2	2	2	0	0	0	0	0	0	1	1	1	1	1	1	1	0	0	0			2	4	3	21	14
13		2	67	5	2	2	1	1	0	2	2	2	1	0	0	1	1	1	1	2	1	2	1	2	0	1	0	0			2	3	4	20	22
14		1	61	6	1	2	0	0	0	1	1	2	0	0	0	0	1	0	1	1	2	2	1	1	0	1	1	0			3	3	3	18	15
15		2	62	5	3	1	1	0	0	1	2	2	0	0	0	0	1	0	0	2	1	1	1	1	0	0	1	0			2	3	3	15	14
16		2	58	5	2	2	1	1	1	0	1	2	0	0	0	0	1	1	1	2	2	0	0	0	0	0	1	0			2	4	4	15	14
17		1	57	6	2	2	1	0	0	2	1	1	1	0	0	1	0	0	1	2	2	2	1	0	0	1	2	2			2	3	4	15	20
18		2	57	6	2	2	0	0	0	1	1	2	0	0	1	2	1	0	1	2	1	1	1	1	1	1	1	0			2	3	3	16	18
19		2	65	4	5	2	1	1	1	2	2	2	2	0	0	0	1	1	1	1	1	0	1	0	0	0	0	1			2	4	4	13	18		48	109
20		2	66	4	3	2	2	1	2	2	2	2	0	0	0	1	0	0	1	2	1	2	2	1	0	0	1	0			3	5	4	24	22			101
21		2	70	3	5	1	2	2	1	2	0	2	0	1	1	1	1	1	2	0	1	2	2	2	2	2	2	2			3	4	4	25	31			121
22		1	81	5	2	2	2	2	1	2	2	2	1	1	1	2	1	1	1	2	2	1	2	2	2	2	2	2			3	4	4	25	36		96	126
23		2	61	5	2	2	2	1	1	2	2	1	1	1	0	2	2	1	1	2	2	2	2	2	1	1	1	2			3	4	4	22	32		87	101
24		2	76	5	5	2	0	1	1	2	2	2	2	2	2	2	1	1	1	2	0	2	2	2	2	1	2	2			3	4	5	25	34			107
25		2	75	3	2	2	2	2	1	2	2	2	0	1	1	2	1	0	0	2	0	2	2	2	2	1	0	2			3	4	4	25	29		83	121
26		2	74	3	2	2	0	1	1	2	2	2	2	2	2	2	1	1	1	2	0	2	2	2	2	1	2	2			3	5	4	25	34		95	106
27		2	58	5	2	2	2	0	1	1	1	2	0	1	0	2	1	1	1	1	1	2	2	1	1	0	0	0			3	4	4	20	21			93
28		2	58	6	2	2	0	0	0	0	1	2	0	1	1	1	1	1	1	2	2	0	0	0	1	0	0	0			2	4	4	25	14			76
29		2	61	3	5	2	2	1	0	2	2	2	0	0	0	1	1	1	1	2	2	1	1	0	0	1	1	1			3	4	4	20	22		66	94
30		2	58	5	2	2	0	0	0	1	2	2	0	0	0	0	0	1	1	1	2	2	1	0	0	0	1	0			3	4	4	25	14		59	85
31		1	60	6	2	2	1	1	1	2	2	2	1	2	0	2	0	1	1	2	2	1	2	1	1	1	1	0			3	4	4	25	27		80	99
32		2	71	4	5	2	0	1	2	0	0	2	2	0	2	2	2	2	2	0	0	2	2	2	2	2	2	2			2	3	3	25	31			98
33		2	60	5	2	2	2	1	0	1	1	2	0	1	0	1	1	2	2	2	2	1	2	1	2	1	2	0			4	4	1	15	27		71	107
34		1	65	5	2	2	1	1	0	2	2	1	1	1	0	0	1	0	0	1	1	2	1	0	1	0	1	0			2	4	3	11	17		46	90
35		2	75	4	5	2	0	0	0	1	0	2	0	0	0	0	0	0	1	2	2	1	1	0	0	1	0	0			1	3	3	11	11		37	72
36		2	61	6	2	2	2	1	1	2	2	2	1	1	1	1	1	1	1	2	2	1	1	2	2	1	1	1			2	4	4	17	30		76	107
37		2	59	6	3	1	2	0	1	2	0	0	0	1	1	1	0	1	0	2	1	2	1	1	1	0	0	0			2	4	4	20	17		59	102
38		2	66	5	2	2	0	1	0	2	2	2	0	2	2	1	1	1	1	2	1	2	1	1	1	1	1	1			3	4	3	25	26			108
39		2	76	5	2	1	0	2	0	1	1	2	0	0	0	1	1	1	1	1	1	2	2	0	0	1	1	2			1	3	2	18	20			99
40		2	63	5	5	1	2	1	0	2	2	1	0	0	0	1	0	0	0	1	1	1	1	0	0	0	1	0			3	4	4	18	14			91
41		2	75	5	2	2	1	1	1	2	2	2	2	1	1	2	2	0	2	2	2	2	2	2	2	1	1	1			3	4	4	20	34			112
42	1	2	79	5	2	2	1	1	1	2	1	1	0	1	1	1	2	1	2	0	1	1	1	1	2	1	1	2	2	2	2	3	3		25	25	80
43		2	85	3	5	2	1	1	0	2	2	2	0	2	2	2	1	1	1	1	1	2	2	2	2	2	2	2			2	3	4	25	33			133
44		2	79	3	5	2	2	0	2	2	2	2	1	2	2	2	2	2	2	1	2	0	2	2	2	2	2	2			3	4	4	25	38		101	123
45		2	81	3	2	2	2	2	1	2	2	2	0	1	1	0	1	1	1	2	1	2	1	1	0	0	1	2			2	4	4	23	26
46		2	77	3	2	2	2	2	0	2	2	1	1	1	2	0	0	0	0	2	2	1	2	2	0	0	2	2			4	5	5	20	26
47		2	67	4	2	2	1	0	0	2	2	2	2	1	0	1	0	1	1	1	2	2	2	2	0	0	1	2			3	4	4	25	25
48		1	75	5	2	1	0	1	0	0	0	2	1	0	0	0	1	1	1	2	2	0	0	0	0	0	0	0			2	3	3	24	11
49		2	87	2	2	2	0	0	0	2	2	1	0	0	0	0	0	0	0	2	2	0	2	2	0	0	2	2			2	4	4	20	17
50		2	67	3	5	2	1	1	2	1	2	2	0	0	0	2	0	0	0	0	0	1	2	0	0	0	0	2			2	3	3	25	16
51		2	73	3	5	1	2	2	2	2	2	0	0	2	2	1	2	2	1	2	2	2	2	0	1	0	1	0			4	4	4	25	30
52		2	74	3	2	2	2	2	0	2	2	2	2	0	0	0	0	0	0	2	2	2	2	0	0	0	1	2			2	3	3	25	23
53		2	84	3	5	2	2	2	2	2	2	0	0	2	2	2	2	2	1	2	2	2	2	0	1	1	0	0			4	4	4	25	31
54		2	78	3	2	2	0	0	0	0	0	2	0	1	0	0	0	0	0	2	2	0	0	0	1	1	1	1			1	3	4	20	11
55		2	87	1	2	2	0	0	0	2	2	2	0	1	0	2	0	0	0	1	1	0	2	0	0	0	1	2			2	3	3	14	16
56		2	69	5	5	2	1	1	1	1	1	2	1	0	1	1	0	0	0	2	2	1	1	1	1	1	1	2			2	4	3	11	22
57		2	71	4	2	2	2	2	2	2	2	2	2	1	1	1	0	1	0	1	2	2	2	1	0	0	1	2			3	5	4	22	29
58		1	80	3	2	2	2	1	2	2	2	2	0	0	1	0	0	0	0	1	2	1	2	2	0	0	2	2			2	4	2	13	24
59		2	73	1	2	2	2	0	0	2	2	2	1	1	1	0	1	1	0	2	1	2	2	1	0	1	1	2			3	4	4	22	25
60		2	65	4	2	2	2	0	0	2	1	2	1	1	1	0	0	0	1	2	0	2	1	1	1	1	1	2			3	4	4	24	22
61		2	71	3	3	2	0	1	0	0	1	2	2	1	0	0	0	0	0	1	2	0	0	0	0	0	0	2			1	3	3	18	12
62		2	71	3	2	1	2	0	0	2	2	1	2	1	2	1	0	0	2	0	2	2	1	1	2	0	0	1			2	3	3	18	24
63		2	70	3	2	2	2	1	0	2	2	2	1	0	0	1	1	0	0	2	1	2	2	2	1	1	2	1			2	4	4	25	26
64		2	87	3	2	2	1	2	2	2	2	1	0	2	2	2	0	0	0	2	1	1	1	1	1	0	1	1			2	3	3	17	25
65		1	74	6	2	2	1	2	1	2	2	2	1	0	0	2	2	0	1	0	1	2	1	1	0	2	1	0			3	3	4	18	24
66		2	73	4	2	2	2	2	2	1	2	2	2	2	0	2	0	0	1	1	2	2	1	1	2	0	1	0			3	3	3	14	28
67		2	63	4	2	2	2	2	2	2	2	2	2	2	1	2	2	1	0	2	2	2	2	2	1	0	1	0			2	4	3	20	34
68		2	86	3	2	1	0	2	0	2	2	2	1	2	1	2	0	0	1	0	1	1	2	1	2	0	2	2			2	3	3	15	26
69		1	63	5	2	2	2	2	2	2	2	2	2	2	0	2	2	2	2	2	2	2	2	2	2	1	2	0			3	4	4	16	39
70		2	65	5	2	2	0	0	0	2	2	2	1	2	0	2	2	0	2	0	0	2	2	0	0	1	2	0			3	4	4	22	22
71		2	80	3	2	2	1	2	1	2	2	2	0	2	0	2	2	0	0	2	2	2	2	2	2	0	1	2			4	4	4	25	31
72		2	80	4	2	2	0	2	0	2	2	2	0	2	0	2	0	0	0	0	2	2	2	2	2	0	0	2			3	5	5	23	24
73		2	65	5	3	2	0	0	0	2	2	2	0	0	0	1	0	2	0	2	2	0	0	0	0	0	2	0			3	3	3	15	15
74		1	66	6	2	2	2	0	1	2	1	1	0	0	0	0	0	0	1	2	2	0	0	1	1	2	1	2			2	3	2	12	19
75		2	60	6	2	2	0	2	2	0	0	2	2	2	0	2	2	0	0	2	2	2	2	2	0	0	2	0			2	3	3	5	26
76		2	60	4	5	2	0	0	0	0	1	2	0	0	0	0	0	0	0	1	1	1	1	1	1	1	1	0			2	3	3	19	11
77		1	69	3	2	2	1	0	1	2	2	2	0	1	1	0	0	1	1	2	2	0	2	0	1	0	2	1			3	4	4	25	22
78		2	72	5	2	2	2	2	0	2	2	2	0	0	0	2	2	1	1	0	0	2	2	1	0	0	2	2			2	4	2	15	25
79		2	80	3	2	2	1	1	2	2	1	0	2	1	0	2	0	2	0	0	2	0	0	0	0	0	0	0			2	3	4	20	16
80		2	67	4	2	2	2	2	1	1	2	2	1	1	1	2	0	0	0	2	2	1	2	1	2	0	0	0			3	3	4	20	25
81	2	2	83	5	5	1	1	1	0	1	1	1	0	1	0	1	2	0	0	2	1	2	2	1	1	0	1	2	2	2	2	3	3	17	21	19	85
82	3	2	71	6	3	1	2	1	0	2	2	2	0	2	0	2	2	2	2	1	2	2	2	2	2	2	1	0	2	2	2	4	3	21	33	30	121
83	4	2	71	5	2	2	0	0	2	2	2	1	0	1	1	2	2	0	2	2	2	0	2	2	2	0	0	0	2	2	2	5	3	21	25	22	100
84	5	1	65	3	2	2	1	1	0	1	1	2	0	1	2	1	1	1	1	2	1	1	2	2	1	0	2	2	2	2	2	3	3	25	26	23
85	6	2	67	5	2	2	0	2	0	2	2	2	1	2	0	0	2	0	2	2	2	2	2	2	0	2	0	2	1	2	2	4	4	20	29	24	106
86	7	2	62	3	2	2	1	2	0	0	2	2	0	2	1	2	2	0	2	2	2	2	2	2	0	0	0	2	2	2	2	3	3	21	28	24
87		2	62	2	5	1	2	2	0	1	2	2	0	0	0	1	2	0	2	2	2	2	2	2	2	1	1	0			2	3	3	20	28		75
88	8	2	79	3	5	2	2	1	0	0	0	2	0	0	0	2	0	1	0	0	1	0	2	2	0	0	1	1	2	2	2	4	4	23	15	14
89		2	72	3	2	2	2	2	1	2	2	2	2	2	2	1	1	2	1	2	2	2	2	1	2	0	1	1			3	4	4	25	35
90	9	2	61	2	5	2	2	1	1	0	0	2	0	0	2	0	1	1	1	0	2	0	1	1	1	0	0	0	0	2	3	3	3	15	16	12	64
91	10	1	65	1	5	2	1	1	1	1	1	2	1	1	1	1	1	2	1	2	2	0	1	1	1	2	2	0	2	2	3	4	4	19	26	22	100
92	11	1	70	3	2	2	0	1	1	2	2	1	2	2	2	2	2	0	2	2	0	0	0	1	0	1	2	1	2	0	2	3	3	12	26	25	90
93	12	1	67	5	2	2	1	1	1	1	1	2	1	0	0	1	1	0	1	2	2	0	1	1	0	1	2	0	2	2	3	4	4	15	20	16	78
94	13	2	62	4	2	2	1	0	0	1	1	2	2	2	2	2	0	0	0	0	1	1	1	1	0	1	1	2	0	1	2	3	2	11	21	18	72
95	14	2	61	4	2	2	0	0	1	1	1	2	2	1	1	1	0	1	0	2	2	1	1	0	0	0	1	0	2	2	3	3	4	12	18	14	69
96	15	2	57	5	3	2	1	0	1	1	1	0	0	2	0	1	2	2	2	1	0	1	1	1	1	1	1	2	1	0	3	3	4	22	22	22	95
97	16	2	62	3	2	2	1	0	2	1	1	0	0	2	0	1	1	1	1	2	2	1	1	0	0	1	1	0	2	2	3	4	4	23	19	17	88
98	17	2	61	3	3	2	1	1	1	0	2	2	2	1	0	2	0	0	0	2	2	1	1	1	1	1	1	1	2	2	2	3	4	14	23	19	83
99	18	2	61	5	3	2	1	0	1	0	0	2	0	0	0	0	0	0	0	2	2	0	2	2	2	0	2	2	2	2	2	3	4	15	18	14	74
100		1	92	3	2	2	2	0	0	2	2	2	0	0	0	1	0	0	0	2	2	0	0	2	2	0	2	2			1	3	3	5	21
101		2	78	1	2	2	2	2	0	2	2	2	0	0	0	1	1	0	0	0	2	1	0	2	2	0	2	2			2	3	3	9	23
102		2	74	4	5	2	2	2	0	2	2	1	0	2	0	0	0	0	2	1	2	2	2	2	1	0	1	2			2	4	4	16	26
103		2	73	3	2	2	0	2	0	1	2	2	1	2	0	2	0	0	1	2	2	2	2	2	1	0	1	2			2	3	2	11	27
104		2	68	3	2	2	2	2	0	1	2	2	0	2	0	0	1	0	1	2	2	2	2	2	0	0	1	2			3	3	5	23	26
105		1	72	3	2	2	2	2	0	1	2	2	0	2	0	0	1	0	2	2	2	0	2	2	1	0	1	2			3	3	3	21	26
106		2	68	4	2	2	1	2	0	2	2	1	0	2	0	0	0	0	1	2	2	2	2	2	0	0	1	2			2	3	3	18	24
107		1	69	3	2	2	2	1	0	2	2	2	0	1	1	0	1	0	1	2	2	1	2	2	0	0	1	2			2	3	3	21	25
108		1	88	3	5	2	0	2	0	1	2	2	0	2	1	0	0	0	1	2	2	1	2	2	0	0	0	2			2	3	3	18	22
109		2	79	1	2	2	2	2	0	2	2	2	0	2	1	2	1	0	2	2	2	2	2	2	1	0	1	2			3	4	5	23	32
110		2	98	1	5	2	1	2	0	1	2	2	0	2	0	0	0	0	1	2	2	0	2	2	0	0	0	2			2	3	3	19	21
111		2	97	1	5	2	0	2	0	1	2	2	0	2	0	0	0	0	0	2	2	0	2	2	0	0	0	0			2	3	3	17	17
112		2	76	3	5	1	2	2	0	1	2	2	0	2	0	2	1	0	1	2	2	2	2	2	0	0	1	1			3	5	4	21	27
113		2	73	1	5	2	0	2	0	2	2	1	0	2	1	0	1	0	1	2	2	2	2	2	0	0	0	1			2	4	3	19	23
114		2	84	3	2	2	2	2	0	1	2	1	1	2	0	0	0	0	1	2	2	2	2	2	0	0	1	2			2	4	3	20	25
115		1	86	3	2	2	1	2	0	1	2	2	0	2	0	0	0	0	1	2	2	1	2	2	0	0	0	2			2	3	3	19	22
116		2	84	1	5	1	0	1	0	1	2	2	0	1	0	1	0	0	0	2	2	2	2	1	0	0	0	1			2	3	3	20	18
117	19	2	82	4	2	2	2	2	0	2	2	2	0	2	0	2	0	1	2	1	1	0	2	2	2	0	2	2	2	2	2	4	4	25	29	27
118	20	2	69	3	2	2	2	2	2	2	2	2	2	2	2	2	1	1	2	1	2	1	2	2	1	1	1	0	0	2	3	3	3	8	35	30
119	21	1	75	7	2	2	2	2	2	2	2	2	1	2	1	1	2	1	2	2	1	1	2	2	1	1	1	0	2	2	3	4	4	20	33	30
120		1	75	3	2	2	2	2	2	2	2	0	2	2	0	2	0	0	2	0	2	1	2	1	0	0	0	2			1	3	2	18	26
121		2	65	4	2	2	2	2	2	2	2	2	1	2	2	2	1	2	2	2	2	2	2	2	2	1	1	2			3	5	5	20	40
122	22	2	65	5	2	2	2	2	2	1	1	2	1	2	2	2	2	0	2	1	1	1	2	2	1	2	2	2	1	1	2	4	4	20	35	32
123	23	1	70	5	2	2	2	1	0	2	2	2	0	2	0	2	0	0	1	0	2	1	1	0	0	0	1	2	0	0	2	4	2	11	21	17
124	24	2	55	5	2	2	2	0	0	2	2	1	0	2	0	2	0	0	1	2	2	1	1	2	2	0	0	0	2	2	3	3	3	15	22	19
125	25	2	66	3	2	2	2	1	0	0	2	2	0	2	1	1	1	0	1	0	1	1	2	1	1	1	0	2	0	2	2	3	4	19	22	19
126	26	2	80	3	5	2	0	2	0	2	2	2	0	2	0	2	0	0	0	0	1	0	1	2	2	1	2	2	1	2	2	3	2	13	23	21
127	27	2	66	6	3	2	1	1	0	2	2	2	2	1	1	2	2	2	1	2	2	2	2	2	2	0	0	2	2	2	2	4	3	15	33	29
128	28	2	68	4	2	2	2	2	2	2	2	2	0	2	2	2	2	0	2	2	2	2	2	2	2	1	1	1	2	2	2	4	4	20	37	33
129	29	2	69	3	2	2	2	0	2	2	2	2	0	2	2	2	1	0	2	2	1	2	2	2	1	1	1	2	1	0	2	3	3	20	33	29
130	30	1	75	3	3	2	2	0	2	2	0	2	0	2	2	2	0	0	1	1	1	2	2	2	2	0	0	2	1	1	3	4	4	20	27	24
131	31	2	67	6	2	2	2	0	0	1	2	2	1	1	0	2	0	1	0	1	2	1	0	0	0	0	1	1	1	2	2	3	3	12	18	14
132	32	2	68	5	2	2	2	1	0	2	1	2	1	1	1	2	2	1	1	2	2	2	0	0	1	1	1	0	2	2	2	3	3	12	26	22
133	33	2	75	3	2	2	0	1	1	1	2	2	1	1	0	1	0	1	1	2	2	2	2	2	2	0	2	2	2	2	2	4	4	20	28	24
134	34	1	86	3	5	2	1	2	0	2	2	2	0	2	1	0	0	0	2	2	2	0	2	2	0	0	1	2	2	2	2	5	4	16	25	21
135	35	2	75	4	2	2	2	1	2	1	1	1	0	0	1	0	1	0	1	0	2	2	1	1	1	2	2	2	0	1	3	3	3	20	24	21
136	36	2	74	1	5	1	2	2	0	2	2	2	1	2	0	1	0	0	0	2	1	2	2	2	2	0	0	2	1	2	2	4	3	25	27	23
137	37	1	69	1	6	2	2	2	2	2	2	1	2	2	2	2	2	2	2	0	0	2	2	2	1	1	2	2	2	2	2	4	4	19	37	38
138	38	2	81	1	5	1	0	2	1	2	2	2	0	2	0	0	0	0	0	1	1	2	1	0	0	0	1	2	1	2	1	3	3	20	19	16
139	39	2	80	1	2	2	2	2	2	2	2	2	0	2	0	0	0	2	1	2	0	0	2	0	0	0	2	0	0	2	3	4	4	21	23	19
140	40	2	85	5	2	2	2	1	1	2	2	2	0	2	0	1	1	0	1	2	2	2	1	0	0	0	0	2	2	2	1	2	2	12	24	20
141	41	2	82	5	5	1	1	1	1	1	2	2	0	2	2	1	1	1	0	2	1	0	2	2	1	1	1	2	1	1	2	3	4	15	27	23
142	42	2	76	1	5	1	0	0	0	0	0	1	0	0	0	0	2	2	2	0	0	2	2	2	2	1	2	2	0	2	2	3	4	20	20	19
143	43	2	71	3	5	1	0	0	0	0	0	2	0	0	0	0	2	2	2	0	2	0	2	2	0	2	2	0	1	2	2	3	2	5	18	15
144	44	2	79	1	2	1	1	0	2	2	1	2	2	1	0	0	0	0	0	0	1	1	1	0	2	0	2	2	2	0	2	4	4	11	20	19
145	45	2	70	5	3	1	1	1	0	1	2	2	2	2	1	1	2	0	1	1	2	2	2	2	2	2	2	1	2	2	2	3	3	15	32	29
146	46	2	82	4	2	2	2	2	1	2	2	2	1	2	0	1	2	1	2	0	2	1	2	1	1	2	1	2	2	2	3	5	5	24	32	30
147	47	2	86	1	5	2	2	2	2	2	2	2	0	2	1	0	0	1	2	2	2	1	2	2	0	0	1	2	2	2	3	5	4	25	30	26
148	48	2	78	3	5	2	0	2	0	2	2	2	0	2	0	2	0	1	2	2	2	2	2	2	2	0	0	2	2	0	3	4	4	11	29	25
149	49	2	81	3	2	2	2	2	2	2	2	2	0	2	1	1	1	2	2	2	2	2	2	2	1	2	2	2	2	2	3	4	4	25	38	34
150	50	1	73	5	2	2	2	0	2	1	1	2	2	2	2	1	0	1	0	2	2	1	1	0	0	0	0	2	2	2	2	4	3	20	24	20
151	51	2	69	5	5	1	2	2	2	2	2	2	1	2	1	2	1	1	2	0	2	2	2	2	2	0	2	2	0	1	2	4	3	20	36	32
152	52	1	81	3	6	1	2	2	2	1	2	2	2	2	0	0	2	0	0	2	2	2	2	2	2	0	2	2	2	2	1	3	3	17	33	29
153	53	1	75	3	2	2	2	2	2	2	2	1	2	2	2	1	2	0	1	2	2	2	2	1	1	0	0	2	2	2	3	4	4	20	33	30
154	54	2	75	3	5	1	2	2	1	2	1	2	0	2	2	1	1	0	2	0	0	0	1	1	1	0	1	2	2	2	2	3	3	13	24	24
155	55	1	80	3	2	2	2	2	1	2	2	2	2	2	0	0	0	0	0	1	1	2	1	1	1	0	2	1	0	2	2	3	3	13	25	21
156	56	2	80	3	5	2	2	2	2	2	2	2	2	2	2	2	0	0	0	2	2	2	2	2	2	1	2	2	2	2	3	4	4	24	37	33
157	57	2	81	2	2	2	2	2	2	2	2	2	2	2	2	2	0	0	2	2	2	2	2	2	2	0	0	1	2	2	3	4	4	15	35	31
158	58	2	71	1	2	2	0	2	0	1	2	2	0	2	0	0	1	0	1	1	1	0	1	0	0	0	1	2	1	1	2	3	3	5	17	14
159	59	2	83	5	5	2	2	1	1	2	2	1	2	1	2	2	2	1	2	1	2	2	2	2	2	1	2	2	1	0	3	4	4	20	37	34
160	60	1	77	6	3	2	1	2	2	2	2	0	2	1	1	2	2	2	2	0	0	2	2	1	1	2	2	2	2	2	3	4	5	25	33	35
161	61	1	75	5	2	2	2	0	2	0	0	2	0	0	0	0	2	0	2	0	0	0	0	2	2	2	2	2	2	2	2	3	3	15	20	20
162	62	2	71	4	5	1	1	1	1	2	2	2	0	2	0	1	1	0	2	2	2	2	2	2	2	1	2	2	2	2	2	4	4	22	32	28
163	63	2	80	3	6	2	0	2	0	2	2	2	0	2	0	0	0	0	0	2	0	2	2	1	0	0	0	0	2	0	2	3	4	25	17	15
164	64	2	71	4	5	2	1	0	1	2	2	2	0	0	0	1	1	0	0	1	2	2	2	2	0	0	0	0	0	0	2	3	3	14	19	14
165	65	2	87	3	2	2	0	2	0	2	2	2	0	2	0	1	1	0	1	2	2	0	2	2	0	0	0	1	2	2	2	3	4	21	22	18
166	66	2	80	1	2	1	1	1	1	1	1	1	0	2	0	0	0	0	0	2	0	1	2	1	1	0	1	1	1	2	3	3	3	15	17	15
167	67	1	82	3	5	2	2	2	2	1	2	1	2	2	1	2	2	1	2	0	0	2	2	2	2	1	2	2	2	2	3	3	3	19	35	36
168	68	2	77	1	2	2	2	2	0	2	2	2	0	2	2	1	1	1	2	0	1	1	2	0	0	0	2	2	1	1	3	3	4	17	27	25
169	69	2	68	4	2	2	1	1	1	1	2	2	1	2	2	0	2	2	2	2	1	2	2	2	2	2	2	2	2	2	2	4	2	22	36	33
170	70	2	60	5	2	2	1	1	1	2	2	2	2	2	0	2	1	1	1	1	1	2	2	1	1	1	2	1	1	1	3	3	3	15	30	27
171	71	2	64	6	2	1	1	0	1	2	2	2	2	1	1	2	2	0	2	2	0	2	2	2	1	2	2	2	2	2	3	4	4	24	33	31
172	72	2	59	6	2	2	2	2	0	2	2	2	2	2	0	2	2	0	2	0	0	2	2	2	2	0	2	1	2	2	2	4	3	22	31	31
173	73	1	68	6	2	2	2	2	0	2	2	2	2	2	2	2	2	2	2	0	2	0	1	1	1	1	1	1	2	2	2	3	3	5	32	30
174	74	1	60	6	2	2	1	1	1	2	2	1	1	1	1	2	1	1	1	2	2	2	2	2	1	1	2	1	2	2	3	3	4	19	31	28
175		1	69	6	2	2	2	2	2	1	2	1	1	0	1	1	1	1	1	1	1	2	1	2	1	1	1	2			3	4	4	14	28			112
176		1	62	6	2	2	0	0	0	1	1	2	2	0	0	1	0	0	0	0	0	1	1	1	0	0	0	1			2	3	3	12	11			97
177	75	1	69	7	2	2	0	0	0	1	1	1	0	1	0	1	1	0	1	2	1	2	1	0	1	1	1	1	1	0	3	3	4	15	17	14		97
178	76	1	68	6	2	2	2	1	2	2	2	2	0	0	0	0	1	0	0	2	2	0	1	1	1	1	1	1	1	1	2	3	3	16	22	17		87
179	77	1	68	6	2	2	1	0	0	1	1	2	1	0	0	0	1	1	2	2	2	1	1	1	0	1	1	2	2	2	3	4	4	16	21	17		91
180	78	1	68	6	2	2	1	0	0	1	1	1	0	0	0	1	2	2	2	2	2	0	1	2	0	1	0	2	2	0	2	3	3	15	21	18		77
181		1	67	6	2	2	1	0	0	2	2	2	0	0	0	1	1	1	1	2	2	2	1	1	0	0	0	0			3	4	4	18	19			80
182	79	1	68	6	2	2	0	0	0	2	2	2	0	0	0	1	1	0	2	2	2	2	2	2	0	0	0	0	2	2	3	4	4	16	20	16		88
183	80	1	67	6	2	2	0	0	1	2	1	1	0	0	1	0	0	0	2	1	2	1	2	0	0	0	1	0	1	1	3	4	4	14	15	12		104
184		1	55	7	2	2	2	0	0	2	2	2	0	0	0	1	2	0	0	2	2	0	1	0	0	0	0	2			2	4	4	16	18			90
185		2	55	6	2	2	1	0	0	0	1	2	0	0	1	1	1	0	0	2	2	2	2	1	0	0	0	1			4	4	4	16	17			90
186		1	56	6	2	2	1	0	1	0	1	2	0	1	1	1	0	1	0	1	1	1	1	0	0	0	0	0			3	3	4	14	13			86
187	81	2	74	6	2	2	0	0	0	1	1	1	0	0	1	1	0	1	0	2	2	0	0	1	0	0	1	1	1	0	1	3	2	5	13	9
188	82	2	75	6	2	2	0	1	0	1	1	2	1	2	1	2	1	0	1	0	0	2	2	2	1	1	1	2	1	1	2	4	4	15	24	23
189	83	2	74	5	5	1	2	2	2	2	2	1	1	2	0	1	0	0	1	2	2	1	2	2	0	1	1	2	2	2	2	5	3	20	29	26
190	84	2	71	3	2	2	0	1	0	2	2	2	2	2	0	2	1	1	1	2	1	1	2	2	2	0	0	2	1	2	3	4	4	25	28	24
191	85	2	77	6	1	1	2	1	0	1	1	2	1	2	2	1	2	0	2	1	2	1	2	2	0	0	0	0	0	0	2	4	3	20	25	20
192	86	2	77	3	5	2	2	2	2	2	1	2	0	2	2	1	0	1	1	0	0	2	2	0	0	0	2	2	0	2	2	3	3	20	26	24
193	87	2	74	3	5	1	1	1	0	2	1	2	0	2	2	2	2	0	0	0	2	0	2	0	0	0	2	2	0	2	2	3	3	11	23	19
194	88	2	70	5	2	2	1	1	0	1	1	1	0	2	2	1	0	0	0	2	2	2	1	1	0	0	1	2	2	2	2	3	3	20	21	18
195	89	2	82	6	5	1	1	0	0	0	1	1	1	1	1	1	0	1	1	0	0	0	1	1	1	1	2	2	0	1	1	2	2	13	17	16
196	90	2	75	6	2	1	1	0	1	2	2	2	1	2	1	2	1	1	1	2	2	2	2	2	2	1	2	2	2	1	3	4	4	25	34	30
197	91	2	67	4	5	2	0	0	2	0	2	2	1	0	0	1	1	0	0	2	1	1	1	1	0	1	1	1	0	1	2	4	4	6	18	13
198	92	2	74	3	2	2	0	0	0	2	2	2	0	1	1	1	0	2	2	2	2	0	2	1	0	0	0	2	2	2	2	3	2	23	22	18
199	93	2	81	3	2	2	2	2	0	2	2	2	2	2	2	2	1	2	1	0	2	2	2	1	2	0	2	2	2	2	2	3	5	17	35	33
200	94	2	83	6	2	1	1	2	0	2	2	2	0	2	1	2	1	0	2	1	2	2	1	1	2	1	2	1	1	2	2	3	2	14	30	26
201	95	2	65	5	2	2	2	2	0	2	2	2	0	2	0	2	1	1	2	2	2	2	2	2	2	2	2	2	1	0	1	3	3	25	36	31
202	96	2	62	5	2	2	2	2	0	2	2	2	0	2	1	2	2	0	2	2	2	2	2	2	2	2	2	2	2	1	2	3	3	18	37	33
203	97	2	74	3	2	2	2	1	0	2	1	2	0	2	0	0	0	0	1	0	2	2	2	2	2	0	0	2	0	2	1	4	4	24	23	19
204	98	2	74	6	5	1	1	2	1	2	1	2	0	2	0	2	2	1	2	2	2	2	2	2	2	2	2	1	2	2	2	4	3	20	35	31
205	99	2	70	5	2	2	1	1	1	1	1	2	2	2	2	0	2	1	0	1	1	2	2	1	0	1	0	0	1	2	2	3	2	25	24	21
206	100	2	77	3	5	1	2	2	0	2	2	2	0	1	1	2	2	1	1	1	2	2	2	2	2	0	1	2	0	0	2	3	3	19	32	27
207	101	2	73	5	2	2	2	2	2	2	2	2	0	2	0	2	1	2	2	2	2	2	2	1	2	0	2	2	2	2	4	5	5	24	36	32
208	102	2	77	3	2	2	1	1	0	1	2	2	0	2	0	2	0	0	1	0	0	0	2	2	2	0	0	0	0	0	2	4	4	21	18	16
209	103	2	81	2	2	2	0	0	0	2	2	2	0	2	0	0	0	0	0	0	2	1	2	2	2	1	1	2	2	2	1	3	1	21	21	19
210	104	2	65	7	5	2	0	1	0	1	1	2	0	2	0	2	1	1	1	2	2	1	1	1	1	1	1	1	2	2	2	4	3		23	19
211	105	2	84	6	2	2	2	1	0	2	2	2	1	2	2	1	2	2	1	1	2	1	2	1	2	1	2	1	1	2	3	4	3	18	33	29
212	106	2	64	3	2	2	2	1	1	2	2	2	2	2	1	2	1	0	1	1	1	2	2	2	2	2	1	2	2	2	2	3	3	18	34	32
213	107	2	81	3	5	2	2	1	2	1	2	2	1	1	1	1	0	1	1	2	2	2	2	1	1	0	2	0	2	2	3	4	4	20	28	24
214	108	2	85	3	5	2	0	2	0	1	1	2	0	2	0	1	0	0	1	0	2	2	2	1	2	2	2	2	1	1	3	4	4	22	25	22
215	109	1	76	6	2	2	2	2	0	2	2	2	0	2	0	1	0	0	2	1	0	2	0	0	1	1	1	1	2	2	3	4	4	19	22	21
216	110	2	73	3	2	1	2	2	1	2	2	2	0	2	0	1	0	0	0	2	2	2	2	1	1	0	1	0	2	2	2	4	3	21	25	21
217	111	2	72	3	5	2	2	2	1	2	2	2	0	2	0	1	2	2	1	0	2	2	1	2	2	2	2	2	1	2	2	3	3	15	34	31
218	112	2	89	1	2	1	0	1	0	0	0	2	1	1	0	1	0	0	0	2	2	1	2	1	1	0	0	0	2	2	2	3	3	18	15	11
219	113	1	78	5	5	1	2	2	2	2	2	2	0	2	1	2	2	1	2	2	2	2	2	2	1	2	2	2	2	2	3	5	5	24	39	35
220	114	2	68	6	1	2	0	1	0	2	2	2	0	1	0	2	2	0	1	1	2	2	2	2	2	0	2	2	1	2	2	3	3	16	28	24
221	115	1	66	6	5	2	0	0	0	1	1	1	0	0	1	2	0	0	0	2	1	1	1	2	2	1	2	1	1	2	2	3	3	12	19	16	74
222	116	1	66	7	2	2	1	0	1	2	2	0	2	1	0	2	2	0	2	2	2	0	2	2	2	1	0	2	2	2	3	4	4	25	28	26	114
223	117	2	69	7	1	2	2	2	2	2	2	2	2	2	2	2	2	2	2	2	2	2	2	2	2	2	2	2	2	2	2	4	4	23	44	40	151
